# Supplementary material for: A second generation radiation hybrid map to aid the assembly of the bovine genome sequence
Source: BMC Genomics. 2006 Nov 6;7:283. doi: 10.1186/1471-2164-7-283 (PMC1636650; doi:10.1186/1471-2164-7-283)
Supplement: Additional File 3 — Matrix of common markers of the BovGen RH map with the Btau_2.0 sequence. Chromosomes on the BovGen RH map (vertical) and Btau_2.0 sequence assembly (horizontal) are indicated in bold. Numbers indicate the number of common markers between the BovGen RH map and the Btau_2.0 sequence assembly. Numbers in the diagonals are the number of markers assigned to the same chromosomes. Numbers out of the diagonal are markers assigned to different chromosomes in the BovGen RH map and the Btau_2.0 sequence assembly. [file 1471-2164-7-283-S3.xls]

## Sheet: BovGen - Btau_2.0
cow		Btau_2.0
	BTA	1	2	3	4	5	6	7	8	9	10	11	12	13	14	15	16	17	18	19	20	21	22	23	24	25	26	27	28	29	X
	1	95	-	1	3	-	-	-	1	-	-	-	-	1	1	-	1	-	-	-	-	-	2	-	-	-	-	-	2	-	-	1
BovGen_RH (2006)	2	2	110	-	-	-	-	-	1	1	-	-	-	-	-	-	-	1	-	-	-	-	-	-	-	-	-	-	-	-	-	2
	3	-	-	159	-	-	-	-	1	-	-	1	1	-	-	-	-	-	1	-	-	-	-	-	-	-	-	-	-	-	-	3
	4	1	-	-	76	-	-	1	-	-	-	-	-	-	-	-	-	-	-	-	-	-	-	-	-	-	-	-	-	-	-	4
	5	-	1	-	3	191	-	2	-	1	1	2	-	1	1	2	-	1	-	-	-	-	1	-	-	1	-	-	-	-	-	5
	6	-	-	-	-	-	38	-	-	-	-	-	-	-	-	-	-	-	1	-	-	3	-	-	-	-	-	-	-	-	-	6
	7	-	-	-	1	-	-	171	-	-	-	-	-	-	-	-	-	-	-	-	-	-	-	-	-	-	-	1	-	-	-	7
	8	1	-	-	-	3	-	1	60	-	-	-	-	-	-	-	-	-	-	-	-	-	-	-	-	1	-	-	-	-	-	8
	9	2	-	-	-	-	-	-	-	77	-	1	-	-	-	-	-	-	-	-	-	-	-	-	-	-	1	-	-	-	-	9
	10	-	-	-	-	-	-	-	1	-	122	-	-	-	-	-	-	-	-	-	-	-	-	-	-	-	-	-	-	-	-	10
	11	-	-	1	-	-	-	-	1	-	-	115	-	1	-	-	-	-	-	-	-	4	1	-	-	-	-	-	-	-	-	11
	12	-	-	-	-	-	-	-	-	-	-	2	49	-	-	-	-	-	-	-	-	-	-	1	-	-	1	-	-	2	-	12
	13	1	-	-	-	1	-	-	-	-	-	-	-	87	-	-	-	-	-	-	1	-	-	-	-	-	-	-	-	-	-	13
	14	-	-	-	-	1	-	-	-	-	-	1	-	-	145	-	-	-	1	2	-	-	-	-	-	3	-	1	-	-	-	14
	15	-	1	-	-	1	1	-	-	-	-	-	-	-	-	97	-	-	-	-	-	-	-	-	-	1	-	-	-	-	-	15
	16	-	-	-	-	-	-	-	-	-	-	-	2	-	1	-	92	-	-	-	-	-	-	-	-	-	-	-	-	-	-	16
	17	-	-	-	-	-	-	-	-	-	-	-	-	-	1	-	-	85	-	-	-	-	-	-	-	1	-	-	-	-	-	17
	18	-	-	-	-	-	-	1	-	-	-	-	2	-	-	-	-	-	155	-	-	-	-	-	-	-	-	1	-	1	-	18
	19	-	-	-	1	-	-	-	-	-	-	-	-	-	-	-	-	-	-	104	-	-	-	5	-	-	-	-	-	-	-	19
	20	-	-	1	-	-	-	-	-	-	-	-	-	1	-	-	-	-	-	-	32	-	-	-	-	-	-	-	-	-	-	20
	21	-	-	-	-	-	-	-	-	-	-	-	-	-	-	1	-	-	-	-	-	40	-	-	-	-	-	-	-	-	-	21
	22	1	-	-	-	2	-	-	-	1	-	-	-	-	1	-	-	-	-	-	-	-	85	-	-	-	-	1	-	-	-	22
	23	-	-	-	-	-	-	1	-	-	-	-	-	-	1	-	-	-	-	-	-	-	-	104	-	-	-	-	-	-	-	23
	24	-	-	-	-	-	-	1	-	-	-	1	-	-	-	-	-	-	-	-	-	-	-	-	45	-	-	-	-	-	-	24
	25	1	-	-	-	-	-	-	1	-	-	1	-	-	-	-	-	-	1	-	-	-	-	-	-	111	-	-	-	-	-	25
	26	-	-	-	-	-	-	-	-	-	-	-	-	-	-	-	-	-	-	-	-	-	-	-	-	-	53	-	-	-	-	26
	27	-	-	2	-	-	-	-	1	-	-	-	-	1	-	-	-	-	-	-	-	-	-	-	-	-	-	41	-	-	-	27
	28	-	-	-	-	-	-	-	-	-	-	-	-	-	-	-	-	-	-	-	-	-	-	-	-	-	-	-	50	1	-	28
	29	-	-	-	-	-	-	-	-	-	-	-	-	1	-	-	-	-	1	-	-	-	-	-	-	-	-	-	-	119	-	29
	X	-	1	-	-	-	-	-	-	-	-	-	-	-	-	-	-	1	-	-	-	-	-	-	-	-	-	2	-	-	59	X
		1	2	3	4	5	6	7	8	9	10	11	12	13	14	15	16	17	18	19	20	21	22	23	24	25	26	27	28	29	X
