# Supplementary material for: A second generation radiation hybrid map to aid the assembly of the bovine genome sequence
Source: BMC Genomics. 2006 Nov 6;7:283. doi: 10.1186/1471-2164-7-283 (PMC1636650; doi:10.1186/1471-2164-7-283)
Supplement: Additional File 4 — BovGen RH vectors. The first column indicates the marker name, the second column indicates the assigned chromosome and the third column gives RH vectors used for map construction. The vectors give screening results for each the used 94 cell lines for the Roslin RH panel. "0" indicates that the fragment is not present in the cell line, "1" indicates presence of the fragment in the cell line, and "2" indicates ambiguous results. [file 1471-2164-7-283-S4.xls]

## Sheet: Bovgen_vectors
map_label	chromosome	vector
5B10E20	1	0110010011100100000000000000000000000000100000010000000000001010101100000000000000000000000000
AGLA17	1	1000101111110011110001100001000000100100010000010000000000000010000000010001000010001000001001
ALG3	1	0101000100000110000100000000110000000000001000000000000000000000000000000000000100000000000000
APP	1	0111101101100011100001100001110000100100000010202000000000100010010001100000100000001100000001
ARO24	1	1110101101110011110001100001200010100021010110000000000000001010000000000000110010001000001101
ARO9	1	1110101101110011110001100000000010100201010110000000000000000010000000000000200010001000002002
ATP11B	1	0100000101000110000000000000110000000000001000000000000000000000000000000000010000000000000000
BL26	1	0101010100000100100001000000110000100000100100000000000000000000000001100000000000000000000000
BM1312	1	1000000111010000000000000000000001001000010111010000000000000010000001100000100100000000000000
BM1928	1	1110101101101011111001100001200000100110010110000000000000101010010000000010100000001000000001
BM4307	1	1101001001100001000000100000110000101000001111010000000000000010010001100000200000001000000001
BM6438	1	1110101101110011110001101001000000100000010100010000000000000010000000010001000010001000111001
BM7145	1	0101000101000010000000000000000000001000000101000000000000000000000000000000000100000000000000
BM8139	1	0011100001101011101001100001110000100100000010000000000000000010000000000000000000001100000000
BM8246	1	1001100101000110100001000000110000100000001100000000000000000000010000000000000000000000000000
BM9019	1	0101000101000010000000000000000001001001000101000000000000000010010000010000010100000000000010
BMS1170	1	1011000110000100000000000000000000100000000100000001000000000000010000000000001000000000000000
BMS119	1	1001010110000100000000000000000000100000100100000000100000000000000000000000000000000000000000
BMS1757	1	1111110111100000000100000000110000001000100101010011001000000110001100000000011000000000000000
BMS1789	1	1111000111100000000000000000110000101000100110010000000000000010000000000000010000000000000000
BMS1928	1	1110101101101011111001100001000000100100010110000000000000100010010000000010100000001000000001
BMS1939	1	1111000111100000000100000000110000101000100110010000000000000010000000000000001000000000000000
BMS2263	1	0010010011100100000000010001000000001000100001010000000000000010001100100000000000020000002000
BMS2321	1	0111101101100011100000100001110000101110000010001000000001000010010001100000000000101000000001
BMS2572	1	1001000111010000000000000000110001001000010001010100000000000010000001100000100100000000000000
BMS2725	1	1001001000010000000000101000110001101000010000000000000000000000000001100000000000000000000000
BMS4001	1	1001000001100010000000000000110001001100110101000000000000000011010000000100110100000000000000
BMS4004	1	0101000101000100100001000000000000001000000101000000000000000000000000000000000000000000000000
BMS4008	1	0101010101000010000000000000000000001000000001000000100020000100000000010000000101000000001100
BMS4009	1	0101000101000010000000000000000001001001000101000000000000000010010000010000010100000000000010
BMS4010	1	1100010111000100100001000000000000001000100101000000000000000000000000000000010000000000000000
BMS4011	1	1111000111100000000000000000110000101000100110010000000000000010000000000000011000000000000000
BMS4012	1	0201000111110000010000000000000001000010011110000000000200010010000000010000100100000000100000
BMS4013	1	1011000111110000000000001000110001001000000101010000000000000020000001100000100100000100000000
BMS4015	1	0000101101100000000000101000000000101110010111000000100000101010020001000000000000001000000001
BMS4017	1	1101001001100001000000100000110000101010000111000000000000000010010001100000000000001000000001
BMS4020	1	0111001111100011100000100000110000100101010110001200000000001010010001010000010000001000000001
BMS4021	1	1101000111010000000000000000000001001000010101000000000000010010000000000000000100000000000000
BMS4024	1	1001101000010000000000001000110000101010000010010000000000000000010001110000000000000000000001
BMS4025	1	1100000111000100100001000000000010001000100111000000000000000000000000000000001000000000000000
BMS4028	1	1110000111102000000000000000000000000000100100000000000000000010000000000000001100000000000000
BMS4030	1	1010000110010100000000000000110001001000110111010000000000000000000000000000100100000000000000
BMS4031	1	0101100100000100100001000000110000100000100100000000000000000000000001100000000000000000000000
BMS4032	1	1110010111100000000000001000000000000000100100010000000000000010000000000000010000000000000000
BMS4037	1	1001101000010000000000001000110000101000000010000000000000000000010001110000000000000000000001
BMS4038	1	1110000111100000000000000000110000110000100100010000000000000010010000000000010000000000000000
BMS4039	1	1111010111100000000100000000110000111000100111010001001010000010000000000000011000000000000000
BMS4040	1	1110000011100000000000000000110000110000100100010100000000010010010000000000000000000000000000
BMS4045	1	1100000111000100100001000000000010001000100111000000000000000110000000000000011000000000000000
BMS4048	1	0100000101100110100001000000110002000000001100000000000000010000000000000000010000000000000010
BMS4050	1	1110010111100000000000010000000000000000100100010000000000000010000000000000000100000001000000
BMS4052	1	0011000211100100000000000000110000100000000100000000000000000010000000000000010000000000000000
BMS527	1	0000000010010000000000000000110001001010010001010100000000000010000001100000100100000000000000
BMS574	1	0111101101100011100000100000110000101111000010001000000000000010010001100000200000001000000001
BMS599	1	0111010011000100000000000000000000000000100101100000000000000010001100000000110000000000000000
BMS918	1	0111000010000100000000010000000000101000100101010000000000001010001100000000000000000000000000
BMS922	1	0010010011100100000000000001000000101000100001010000000000000010101100000010000000000100000010
BMS948	1	0001001110010000000000101000110001000010010100000000000000000010000000000000000000000000000001
BovGen_1	1	1110001011100000000000001000000000000000100100010000000000000010000000000000000000000000000000
BovGen_101	1	1010000111110010000000001000110001001000000101000000000000000010000001100000000100000100000000
BovGen_106	1	1010000111110010000000001000110001001000010101010000100000000000000001100000000100000100000000
BovGen_114	1	0101000100000110000100000000110000000000001000000000000000000000000000000000010100000000000000
BovGen_118	1	0101000000000100100001000000000010001000000011000000000000000000000000000000000000000000000000
BovGen_124	1	0001000100000100100001000000110000100000000100000000000000000000000001000000000000000000000000
BovGen_126	1	0101000100000110000100000000110000000000001000000000000000010000000000000000001000000000000000
BovGen_130	1	1001000111010000000000000000000001001000010101000000000000010010000000000000000100000000000000
BovGen_134	1	1101000111000100100001000000000010001000100111000000000000000000000000010000000000000000000000
BovGen_158	1	1011000011100000000000000000000010011000100110010000000011001010001100000000001010100000000000
BovGen_165	1	0101000100000110000100000000110000000000001000000000000000000000000000000000000100000000000000
BovGen_22	1	1101000000000110000100000000110000000000011000000000000000010000000000000000010100000000000000
BovGen_36	1	0101000100000010000100000000110000000000001000000000000000000000000000000000000100000000000000
BovGen_38	1	0001000101100010000000000000110001001000000001000000000000000000000000000000000100000100000000
BovGen_48	1	1010000110010010000000001000100001001000010101000000000000010010000000000000000100000000000000
BovGen_50	1	1001011000000000000000101000110001100000000000000000000000000000000001100000000000000000000000
BovGen_56	1	0101000100000110000100000000110000000000001000000000000000000000000000000000000100000000000000
BovGen_72	1	1110010111100000000000000000110000000000100100010000000000000010010000000000010000000000000000
BovGen_91	1	0101000100000110000100000000110000000000001000000000000000000000000000000000000100000000000000
BR2724	1	1100001111000100100001000000000010001000100111000000000000000000000000000000011000000000000000
C21orf45	1	1110101101110011110001101000000000100000010100010000000000000010000000000001000010001000111001
C21orf59	1	1110101101110010110001201000000000100000000200000000000000000010000000000001000000001000110002
C21orf66	1	1110101101110011110001101000000000100000010100010000000000000010000000010001000010001000011001
C21orf80	1	0011000010000000000000000000000000001000000101000000000000000010001100000000000000000000000000
CLDN8	1	1110101101101011001002100000000000000100010100000000000000100010000000000010200000001002000001
COL18A1	1	0110101000100000100000100000000000100000010000000000000000000000000000000000000010000000111000
CSSM004	1	1101001110010000001001101000110001000010010100000000000000001110000000000000000000000000000001
CSSM019	1	1111110111100000000100000000110000001000100101010011001000000110001100000000011000000000000000
DBR1	1	1111100111100000000100000000110000111000101111010011001000000111000000000000001000000000000000
DHX36	1	1011000011100100000000000000110000100000000100000000000000000010000000000000000000000000000000
DONSON	1	1010100112210011000000100000000000000000010100010000000000000010000000000001000010000000110000
DVEPC123	1	0111101101100011100001100002110000100100000010000000000000100010000000000000100000001100000001
DVEPC141	1	1110101101101011111001100001000000100100010110000000000000100010000000000000100000001000000001
E0456G16	1	0101000010000000000000000000110000001000000001000000000000000000001100010000000000000000000000
EIF2B5	1	0101000100000110000100000000110000000000011000000000000000000000000000000000010100000000000000
EST0601	1	1010101101110011110001100002000000100100010100010000000000000010000000010001000010001000111001
EST1413	1	2110101111110011120002100000000000000000010100010000202000000010000000000001000010001100110001
FLJ12748	1	0101000101000110000100000000110000000000001000000000000000010000000000000000010100000000000000
FLJ20174	1	1001000010010000000000000000000001001000010101000000000000010000000000000000000100000000000000
FXR1	1	1100000101000110100001000000110000100000001100000000000000000000010000000000000000000000000000
GART	1	0010101100110010100000100000000000100100010100010000000000000010000000000001000010001000111001
GOLGB1	1	1010000110010010000000001000110001001000000101010000000000000000000000000000000100000000000000
GRIK1	1	0110101101101011111001100002000000100002000000100000000000102010020000000000100000001000000001
HPS3	1	1110010011100000000000000000110000000000100100010000000000100010010000000000000000000000000000
HUNK	1	1110101101110011110001100002000000100000010120010000000000000010000000000000100010001000001001
IFNAR1	1	1010101111112011110001100001200000100100110110010000000000001010012000010001020010001000111101
IL10RB	1	1110101101112011110001100001200000100110110110010000000000001010010000010001000010001000111101
INRA117	1	0110100101101011001001100000000000100100010100000000000000100010000000000000000000001000000002
INRA212	1	1110101101110011110001100001000000100000010100010000000000000010000000000000100010001000001001
INRA250	1	0111000010000000000000000000110000001000000101000000000000000010001100000000110000000000000000
INRA252	1	0111000010000000000000000000110000001000000101000000000000000010001100000000110000000000000000
ITGB2	1	0111000010000000000000000000110000001000000101000000000000000010001100010000110000000000000000
KCNE2	1	1010101111110011100001100002200000100110210110010000000000000010010000010001100000001000111101
KRTAP8P1	1	1110101101110011110001100001000010100001010110000000000000000010000000000000100010000000001101
LPP	1	0101000102000010000000000000000000001000100101000000000000000000000000000000010100000000000000
LSCV098	1	1111000111100000000100000000110000111000100111010001001000000010000000000000021000000000000000
LSCV99	1	1111000111100000000100000000110000111000100111010011001000000110000000000000011000000000000000
MAF46	1	0111000010000100000000010000000000101000100101010000000000001010011100000000000000000000000000
McM130	1	0101000101000100100001000000000000001000000101000000000000000000000000010000000000000000000000
MGC27085	1	0101000100000100100001000000000000001000000101000000000000000000000000000000000000000000000000
MILSTS080	1	1101101101111001000000100000000000100000010010010000000000000010010001110000000000001000000001
mj53d12	1	1011000010000000000000000000000000011000100100010000000011000010010000000000000010100000000000
MYLK	1	1011000111010000000000001000110001000000000101000000000000000000100001100200100100000200000000
OLIG2	1	1010101101110011110001100001000000100100110110010000000000000010000000010001000010001000111001
PCBP3	1	0011000010000000000000000000110000001000000101000000000000000010001100000000000000000000000000
PCCB	1	1111100111100010000100000000110000001000100101010011001000001110001100000000011000000000000000
PDE9A	1	0011000000000000000000000000110000001000000101010000000000000010001000000000010000000000000000
PFKL	1	0111000010000000000000000000110000001000000101010000000000000010001100010000100000000000000000
PLOD2	1	1111000111100000000000000000110000101000100110010000000000000010000000000000010000000100000000
POLQ	1	1010000110010010000000001000110001001000000111010000000000000000000000000000000100000000000000
R136	1	1001000101100000000002000000000001201000000102000000000000000001010000000100100100000100000000
R151	1	0100101121100000110002101000000000100010010110000000100000001010010200000000000100001000020001
R182	1	1111002111100000000202000200110002101000100110010000000000000010000000000000001020000000000000
R256	1	1001000110000100100020000000000020001000100101000000000000000000200000000000000000000000000000
R292	1	1010100210010100000002000000110001000010010100000000000000000000000001100000100100000000000000
R311	1	0111200010000100000000010000000000001000100101012000000000001010011102000000000000000000000000
R327	1	1001200111100010000000001000110001001000000101000000000000000000000000020000100100000100000000
R464	1	1101201000010000000000201000110001200010010100000000000000000000000000000000000000000000000001
RGS3	1	1110000111100000000000000000000001000000010100000000000000000000010000000000111000000000000000
RM153	1	1110000011100000000000000000110000112000000100010000000000000010010000000000010000000000000000
RM326	1	1000000011010000000000000000000001001000010011010000000000000010000000110000100100000000000000
RSJW352	1	1100000101000110100001000000110000100000001100000000000000002000010000000000000000000000000000
S100B	1	0211000010000000000010100022000000001000000101000000000000000010001100000000112200000000000000
slc2a2	1	0101001100000100100001000000000000000000100100000000000000000000000000000000000000000000000000
SLC5A3	1	1012101111112011100001100001200000100110210110010000000000000010010000010001101010001000111101
SOD1	1	0110100000110010010001001111000000100001010110000000000000000010110000000000100010001000001101
SOD1MS	1	1110101101110011110001100002000000100001010100000000000000000010000000000000100010001000001001
SOX2	1	0100000101100110100001000000110000000000001100000000000000000000000000000000000000000000000000
SSR3	1	1011000010000100000000000000000000100000000100000000000000000000011000000000001000000002000000
STSV	1	1101101110010000000000101000110001100010010000000000000000000000000000000000000000000000000001
SYNJ1	1	1110101101110010110001101001200000100010210110010000000000002010020000000001010010001000111001
TEXAN6	1	1000000111000100100001000000000010001000100111001100000000010010000000000001010000000000010110
TGLA130	1	1110010111100000000000000000110000000000100100010000000000000010000000000000010000000000000000
TGLA49	1	1110101101110011110001100001100010100011010110000000000000001010011000000000110010001000001101
THPO	1	0101000100000111000100000000110000000000001000020000000000000000000000000000000100000000000000
TIAM1	1	1110101101110011110001100001200010100021010110000000000000000010000000000000100010001000001201
TRAD	1	1000000111100011000000001000110001000000000100010000000000000000000000000000100100000100000000
U2AF1	1	0111000000000000000000000000110000001000000101010000000000000010001000000000010000000000000000
USP16	1	0110101101101011011001100000000000100100010000000000000000100010000000000000100000001000000000
2145BY5	2	0110101010001001101000001010100000001000101001000000000100010000101000001000000000000000000001
2227BY42	2	0110101010001001101001100010000200101000101001000000000100010000101100001000000000000000000002
2235BY41	2	0110101010001001101001100010000000001000101001000020000100010000111112001000000000000200001001
AAMP	2	1101010000000000100001000010000000000000010000001100010000000010000000000000000100000000000000
ABCB6	2	1100010000000000100001000010000000100000010000001100010000000010000000000000000000000000000000
ACBP	2	1100010110000001100101001010000000101000001101000100010000100000000010000000000100000000000001
ACVR2	2	1110010011100001100111001010000000000000001000100000010000000000000000000000000110000000000000
Adam23	2	1000000010000000100001100000000000100000010000000000010000000010000000000000000000000000000000
ALP1	2	1001111000000000000000100010000000001000010001010011011000000110000010020000000000220000000001
ALPL	2	1100120000001200001000100000000100000000000000010010111000000110000000000000100001000000000000
ALS2CR8	2	1100010010000100100001100010000000100000000100100000010000000010000000000000000000100000000000
AOF2	2	0100010000001010001000100010000000101000000001010010110000000110000010000000100001100000000000
ARHGEF4	2	0101001011100001100000001010000000001000101001000000000100010000101100000000000000000000000001
ARO28	2	1101010000000000100001000010000000100000010000001100010000000010000000000000000000000000000000
ATIC	2	1101000010010000100001000000000000001000010001100000010000020010000000000000000000000000000000
BAI2	2	0000101001100200000100100000000000000000000000010011011100000110010000000000000000000000000001
BCS1L	2	1101010000000000100001000010000000100000010000001100010000000010000000000000000100000000000000
BL1001	2	1110010011100001100111001010000000000000001000100000010000000000000000000000000010000000000000
BM2113	2	1111110000001010000000100010000000101000000001010011011000000110010010000000100000000100000000
BM3010	2	1110011010001000101001001000000000000000101000000000100000000000110000001001001000000000110001
BM4117	2	1001111000000000000000100010000000000000000000010011011000000110000000000000000000000000000001
BM81124	2	0110101010001001101001101010000000101000101001001000020100010000101110000000000000200000000001
BMPR2	2	1100010010000001100001100010000000100000000100100000010000000010000000000000000000000000000000
BMS1126	2	1100010110000001000010001010110000001000000001000100000000000000000000000000000000000000000000
BMS1264	2	1100010110000001100111000010000000001000001001000100110000000000000010000000000000000000000000
BMS1837	2	1110010110000001000000000010000000100000001000000100010000000000000010000000000100000000000001
BMS1987	2	0101211001120000102001100010000000000000010000001010010000020110000000000000000000000000000001
BMS2	2	2102010110001001100111001010000000001000101001100100110200100000000010000000000000000000000000
BMS2053	2	2210010011100001100111001010000000000000001000100000010000000000000000000000000000000000000000
BMS2626	2	1110011110000100100001100010000000000000000100000000010000000000000000000000000000000000000001
BMS2782	2	1111010011100000100001001010000000000000000100000000010000000000000000000000000000000000000000
BMS353	2	1100110110000001100101000010000000001000001101000100010000000000000010000000000100000000000000
BMS356	2	1001111000000000100001100010000000001000010001011010010000000110000010000000000000000000000001
BMS803	2	1011010011100000000000000010000000000000000100000000010000000000000000000000000000000000110000
BovGen_115	2	0000101000100000000100100000000000000000000000010011011100000110010000100000000000000000000001
BP22	2	1100010110000001000110001010110000001000000001000100010000000000000000000000000001000000000001
BULGE20	2	0110101010001001101001100010000000101000101001000000100100010000111210001000000000000000000021
BULGE27	2	0110101010001001101001001010000000001000101001000000000100010000100000001000000000000000000001
BULGE28	2	0110101010001001101001100010000100101001101001000000100100110000111110001000000000000000000001
BZ862287	2	1101010010001000101011001010110000000000000000100000000000000000000000000000000100000000000000
C1orf33	2	0100000000001202001020100000200100000000000210010010110000200100020020010000000021210000000202
C8	2	1100010010000100100001100010000000100000000100101000010011000010000000000000001100000000000000
CAPZB	2	1100020000001100001022120200200100000020200010010010010200220100220000010000000021022202020000
CC557871	2	1111010011100000100001001010000000000000000100100000010000000000000000000000000110000000000000
CDC42	2	0100100000001000001000100110001100100000000000010010110000100110010000000000100001000000000000
CDC42SE1	2	0000000000001000000000100110001100100000000000010010110000000110010000000000100001000000000000
CHRNA2	2	0100000010001000011000001000000000000000101000000010110000010100110001100000000000000000000001
CHRND	2	1001111000000000100000100010000000000000010000010011011000000110000010000000000000000000000001
CLK1	2	0100010110002000100000100010000001002000000100100000010000000010000000002000000000000000000000
COL3A1	2	0110101010001001101001100010000000101000101001000000100100010000111110001000000000000000000001
CSSM42	2	1111010010001000101001001000000000000000111000000010110000001100110000001001001000000000110000
CTNNAL1	2	1111000011100000100001000000000000000001010100000000000000000000000000000000000000000000000000
CYP27A1	2	1101010000000000100001000010000000100000010000001100010000000010000000000000000000000000000000
DDOST	2	1100110000001000001000100110001100100000000000010010010000000110000000000000000001000000000000
DES	2	1100010000000000100001000010000000100000010000000100010000000010000000000000000000000000000000
DJKZp451J0118	2	1001111001101100000000100010000000100000000000010011011100000110000000000000000000000000000001
DNCI2	2	1120000010001000101001000010000000000000101000000010110000000100010001000000000001000000000001
DNPEP	2	1100010000000000100001000010000000100000010000000200010000000020000000000000000000000000000000
DPP10	2	1100010110000001100111001010000000001000001001000100110000100000000010000000000000000000000001
Dpp4	2	1111011010001000101001001000000000000000101000000000110000000001110000001001001000100000110001
ECE1	2	1100110000001100001000100100000100000000000010010010110000000110000000010000100001010000000000
EIF3S2	2	1001111001100000000000100010000000000000000000010011011100000110000000000000000000000000000001
EPHA4	2	1101010000000001100001000010000000000000000000000010010000000110000000000000000000000000000000
EPHB2	2	1100010000001010001000100010000000101000000001010010110000000110000000000000100001000000000000
ETH121	2	1111010010001000101001001000000000000000001000000010110000000100110000011001001000000000110000
FLIP	2	1100010010000000100001100010000000000000000100100000010000000010000000000000000000000000000000
FLJ12903	2	0000001000000000000000100000000000000000000000010011001000000010000002000000000000000000000001
FN1	2	1101000010010000100001000000000000001000010001100000010000000010000000000000000100000020000000
FRZB	2	1111001010001001111001000010110000100000101000000000010000010000110000001000000000000000000001
GAD1	2	1100000010001000101001000010110000000000101000002010110000000100010011000000001001000000000001
GALE	2	1100000000001210001000100000000000001000000001010010110000000110000010000000100000002002200200
GALNT3	2	1100000010001000101000000000000000000000111000000010110000000100110010001001001000000000100000
GCG	2	1110011010001000101001001000000000000000101000000000110000000000110000001001001000000000100001
GDF9	2	0110101010001101101001100010000000101000101001001000000100010000111110001000000000000000000001
GLB1L	2	1101010000000000100001000010000000100000010000001100010000000010000000000000000000000000000000
GMPPA	2	1101010000000000100001000010000000100000010000000100010000000010000000000000000100000000000000
HDAC1	2	0100000000001210001000100000000000001000000001010010110000000110000010000000100001000000000000
ID3	2	0100000000001210001000100000000000001000000001010010110000000110000010000000100001000000000000
IDVGA37	2	0101010010001000101011000010110000000000000000100000000000000000000000000000000000000000000000
IDVGA64	2	1001111001100000000100101010000000100001000000010011011100000110010000000000000000000000000001
ILSTS025	2	1101010010001000101001000000000000000000111000000010110000000100110010001001001000000000110000
ILSTS082	2	1100010110000001100111001010000000001000001001001100110000000000000010000000000000000000000001
ILSTS26	2	0110001010001101111001100010000000101000101001000000100100010000110000000000000000010000000001
ILSTS30	2	1111011010001000101001001000000000000000101000000010110000000100110000001001011100000000110001
INHA	2	1100010000000000100001000010000000000000010000000100010000000010000000000000000000020000000000
INPP1	2	1110101010001001101001101010000000101000101001000000000100010000101210001000000020000000100021
INRA135	2	1110011001100000100001100010000000000000000000111020010000000110000000000000000000000000000001
KBTBD10	2	0100000010000000100001100010000000000001101000000010110000000100010010000000001001000000000001
KHDRBS1	2	0000101000101000000000100000000000000000000000000011011100000010010000000100000000000000000001
KIAA0090	2	1100020000001000001000100200001100000000000010010010010000000100000000020000000001010000000000
LAPTM5	2	1001111001100000000100101010000000100001000000010011011100100110010000000000000000000000000021
LIMS2	2	0111101011100001100001101010000000101000101001000000000100010000101100001100000000000000000000
LXN	2	1110000010001001101001000011000010000000101010100010110000000100010001100000000001000000000001
LYPLA2	2	0000000000001010000000100000000000001000000001000010110000000210000010000000100000000000000000
MAP3K6	2	1100100001100200000100100000000000001000000001010011011000000110010010000000100000000000000000
MGC15730	2	0100001010001000001200101000000200001000000010000010010000000200010000010000000001010000000001
MKI67IP	2	1100112110000101100101000010000000101000001102100100010000120000000010000000000110000000000001
MTMR9	2	1001111001101100000000100010000000000000000000010011011100000110000000000000000000000000000001
MTX2	2	0002000010002000111001001020110000001000101000000010010000010100110001101000000000000000000000
MYOSTATIN	2	0110101010001101101001100010000000001000101001000000000100010000101100001000000000000000000001
NDUFS1	2	1001010010000100100001100000000000100000010000000000010000000010000000000000000000000000000000
NEB	2	1011011011100000000000000000000000000000000100000000010000000000000000000000000000000000100001
NM_024622	2	0100000010000000100001100010000000000001101000000010110000010100010010000000001001000000000001
NM_033416	2	0111001011101101100000001010000000001000101001001000010111010000111100001000000000100000000001
NM38802	2	1101010000000000100001000010000000100000010000001100010000000010000000000000000100000000000000
NM52945	2	0001010010001001111001001010110000101000101002000010110100000100110000001000000000000000000001
NRAMP1	2	1110010001100100000000100110001110000000000010000011011100000110010000010000000001010000000000
OSBPL6	2	1111010010001001111001001010110000101000101000000010110100010100110000001000000000000000000001
OSGEPL1	2	0110100010001001001000000010000000001000100001000000100100010000100000001000000000000000000001
PDE1A	2	0110001010001001111000001010110000101001001000000000000000010000110000001000000000000000000001
PKP4	2	1110011010000000100001000000000000001001101001000000110000000000000000000001000000000000110001
PLCD4	2	1101010000000000100001000010000000100000010000001100010000000010000000000000000100000000000000
PSMD1	2	1101012001100000100001000010000000200000010000021100010000000010000010000000000000000000000000
PTP4A2	2	1001111001100000000000100010000000100000000000010011011100000110000000000000000000000000000001
PTPRN	2	1101010000000000100001000010000000000000010000001000010000000100000000000001000000000000000000
Q8WYU4	2	0002101000000000000000200010000000000000000000010011001000000100000000000000000000000000000002
R150	2	0110000010001000111002001000110200000000001000000000000000000000110000000000000002000000000001
R17	2	0112001010001001111001000010110000101000101000000000010100010000110000001000000000000000000001
R173	2	1221111000000000000002100010000000000000000000010011011000000110000000000000000000000000020001
R192	2	0211001011100001200102001010000000021000102001002000020111110000111200002000000000100000000001
R273	2	0110000110000001100002000210000000000000100100000100010000000000000000000000000000000000000021
R282	2	1100000110000001100102001020000000001000001001000000000000000000000000000000000000000000000000
R336	2	0000220010000000100001100000000000000000010000000000010000000010000000020000000000000000000000
R41	2	1001111000000000000000100010000000020000000000010011011000000110000010002000000000000000000001
R465	2	1100210000001000001000100110001100101000000001010010110000000110010002002000100001000000000000
R5	2	0000020010000000100001100000001000000000010000000000010000000010000000000000000000000000000000
R74	2	0101000010001001111001001010110000001000101000000010110100010100110000001000000000000000000001
RAP1GA1	2	0000000020001000001000100000200000000000000000010010110000020010001002000000100001000002200200
RBAF600	2	1100000000001000001000100110001110000000000010000010010000000100010000010000000000010000000000
RBBP4	2	0000001000000000000000100000000000000000000000000011011100000110000100000000000000000000010001
RCC1-like	2	2100000001100100000000100000200100000000000010000011011101002100012022010000000201210020200000
RI918	2	0000001010001000111001001010000000101000101001000010010000010100110001101100000001000000000002
RM356	2	1101010010001000101011000010110000000000000000100000000000000000000000000000000000000000000000
RM41	2	0110010110000001100001100010000000000000100100000100010000000000000000000000000100000000000001
RNF25	2	1101010000000000100001000010000000100000010000001100010000000010000000000000000000000000000000
ROS12	2	1101011010001001111001001010110000101000101001000010110100010100110000001000000000000000000001
RP4-622L5	2	1002121001100000000200100010000002000000000000010011011200000110000000000000000000000000000001
RPE	2	1000010010000000100001100000000000100000000000100000010000000010000000000000000000000000000000
RPS21	2	1110011010001001111000001010110000100000101000010010110100110100110000001000000000000000000001
RSJW3	2	1110011011100000100001001000000000001001101101000000110000000000000000000000000000000000110001
RSJW333	2	0100000010000000100001100010000000000001121000000010110020000100010011000000001001000000000001
RSJW517	2	0110000110000000100001100010000000000000000100000000010000000000000000000000000000000000000001
RSJW866	2	1100010001100000100000000010000000000000010000010010010000000110000000000000000000000000000000
SCG2	2	1101010000000000100001000010000000000000000000010010010000000110000000000000000000000000000000
SDC3	2	1011111011100000001000101010000000100001000000000011011100000110010000000000000000000001100001
SEPN1	2	0000100000000010000000100000000000001000000001010011011000000110010010000000100000000100000000
SESTD1	2	1110011010001001111001001010110000100000121000010010110100110100110000001000000000000000000001
SLC11A1	2	1102010000000000100001000010000000200000010000201100010000000010000000000000000000000000000002
SLC4A3	2	1101000000000000100001100000000000100000000000000000010000000010000000000000000000000000000000
SMARCAL1	2	1101010001110000100001000000000000000000010000101000010000001010000000000000000100000000000000
STAT1	2	1110010110010101100001000010000000100000000100001100010000010000000001100000000000000012110022
STK11IP	2	1100010000000000100001000010000000100000010000000100010000000010000000000000000100000000000000
STK36	2	1101010000000000100001000010000000000000010000001100010000000010000000000000200120000000000000
STSM	2	1000010010010000100001100000000000101000000000100000010000001010000000010000000100000000000000
TEXAN1	2	0110010110000001100001000010000000100000100100000100010000000000000000000000000000000000000001
TEXAN2	2	1101001010001000111001001010000000000000101000000010110000010100110001000000000002000000000001
TEXAN4	2	1100010000000000100001000010000000000000010000000100010000000010000000000000000000000000000000
TEXAN5	2	1100011001100000100001100010000000000000000000110010010000000111000000001100000000000000000001
TGLA226	2	1001010010010100100001100000000000100000000000000000010000000000000000000000000000000000000000
TGLA377	2	1100000010001000101001000010110000000001101000000010110000000100010011000000001001000000000001
TGLA431	2	0111001010001001111021000010000000110000101000000000110000010000110000000000000000000000000001
TNP1	2	1111010001110000100001000000000000000000010000101000020000000010000000000000000000000000000000
TRIP12	2	1100011001100000100001100010000000000000000000011010010000000110000000000000000000000000000001
TTN	2	0110000010001001011000001010010000001000000000000010000100100000000000001000000000000000000001
TXN	2	1111000011100100100001000000000000000001010100000000000000000000000000000000000010000000000000
UBX	2	0000010110000000000010000010110000002000020001000000010000000000000000000000000000000000000000
USP37	2	1101010000000000100001000010000000100000010000001100010000000010000000000000000000000000000000
WDR	2	1100010010010100100001100010000000100000000100100000010000000010020000000000020100000000000000
YARS	2	1001111000000000000000100010000000000000000000010011011000000110000000000000000000000000000001
---------	3	1110100110000000000000100000000000000011010000001001001100100010000001100000100000000000001111
9430063L05Rik	3	1001101011110101000110000000000011000001111110000101001000000000000000010000000000000000000011
ACADM	3	1100100000010001000110001011000010000001001110000010000000011000100000000000010000000010000000
ACP6	3	1001101011220101000100000000200010000001100110000101001000000001000002010000000000000000000011
ADAM15	3	0010001101020101100101000000000001000000000020000101001000000000010000000000100000000000000111
ADAMTS4	3	0110001000001221101001000000100000000000000000001100000000001000000000000000110001200000001111
AKR1A1	3	0120000000020010000000000010000000000000000100000000000000010000000000000000010000000010000000
AMPD2	3	1000100011001000001100000010000000000010100100000010000000000100000000000000010000000000000000
AMPKa2	3	0100000001110101000000000010000000000001000000000100000000010010000000000000000000100010000010
ANXA9	3	1000101110000100000100000000110000000000100100000100000000000001000000010100100000000000000000
AP4B1	3	1000100011110001000100000000110001000000100000000100100000101000000000000000000000000000000000
APOA1BP	3	0011000001000101100101000000000001000000000010001101001000000000000000000000100000000000000011
ARHGEF2	3	0010001002000101100201000000000000000000000020000102001000000000010000000000100000000000000211
ASH1L	3	0010001000000201100201000000000000000000000000000101001000000000010000000000100000000000000211
ATP1A1	3	0001100011010001000110000000000011000000100010000101101000001000000000000000000000000000000000
B4GALT3	3	2110001002221111101001000000100000000000000020000100000002001000000000000000110001100000001111
BCAN	3	0010001000000101100101000000000000000000000000000101002000000000010000000000100000000000000111
BL41	3	0001100011010001000110000000000011000000100010000100100000001000000000000000000000000000000000
BM220	3	0100100010010001100101000000000000000000001000000011001000010110000000000000000000000010000000
BM2924	3	0110000101100000000000000000000000000001110010000011001000000100110001100000010000000000000000
BM3020	3	1100100000010001000000000010000000000001000100000100100000111000100000000000110000000010000000
BM4129	3	0001100011011000001000000010000000000010101100000010000000010100000000000000000000000000000000
BM723	3	0001100010000001000110000000000010000000100010000100000000001000000000000000000000000000000000
BMC4214	3	1110100111100001000000100000000000000011101000000011001100110110110000000000000000000000000010
BMC5227	3	0010100101100001000000100000000000000010101000000011001000110110110000000000000000000000000010
BMS2075	3	1000100011011000001000000000001000000010100100000110000000000100000000000000010000000000000000
BMS2095	3	1100100000010001000000000001000000000010001100000010100000011100000000000000010000000010000000
BMS2145	3	1100100000010101000000000010000000000001000100000100000000010010000001100000000000000010000010
BMS2522	3	1110001101110001100101000000110001000010000110000100001000000000000000010000100000000000000001
BMS2712	3	1110100111100001000000100000000000000011101000000011001100110110110000000000000000000000000010
BMS2833	3	0110001101010101100101000000000001000000000010001101001000000000010000000000100000000000000011
BMS2891	3	1110000000010010000000000010001000000000000100000000000000010000000000000000110000000010000000
BMS2904	3	0110001101000101100101000000000001000000000010001101001000000000010000000000100000000000000011
BMS694	3	1100100000010111000110000010000000000001000100000100000000010010000000000000000000000010000010
BMS819	3	1001101011000101000110000010000011000001100110000101001000000000000000010000000000000000000011
BMS835	3	0100000000010110000000000000000000000001000000000000000000010000000000000000000000000010000010
BMS871	3	0000101000001101100001000110111100001110001101001001001000000000000000000000010000000000001101
BovGen_78	3	1021101010012121022120220000100000000000101110000120000022220002000000010200100200000002020211
BRA1	3	0010000000000101100101000000000000000000000000000101001000000000010000000000100000000000000111
BZ923591	3	1000101011110101000100000010110011000100100110000100000000000001000000010100100000000000000001
CA14	3	1000100011110101000100000000100010000200100110000100000000000001000000010100100000000200000020
CC571890	3	1100100010010001100001000000000000000001101000000010000000000100000000000000100000000000000000
CELSR2	3	0002100010001000001000000010100020000010100100000010000000000100000000000000000000000000000000
CG143	3	1000111010000101000000000000110010000000100110000100000000000001000000010200100000000000000002
CGC6	3	0110001102002202101001000000110002000000000000001100000000001000000000000000110001000000001111
CGN	3	1010100010000101000000000000110000000010000000000100000000000001000000011100100000000000000001
CLCA2	3	1100100000000001000000000001000000000010001100000010000000001100000000000000010000000010000010
CLK2	3	0010001100000101100001000000000000000000000000000101001000000000010000000000100000000000000011
CNN3	3	1000101012000101000100000000110000000000100010000100000000000001000000010100100000000000000001
COPA	3	0111001100001101101101000000110000002000000000001100000000001000000000000000100000000000001111
CPT2	3	1120000000010011000000000020000000002001000100000000000000010000000001110000020000000210000110
CRA	3	1000001010000101000100000000110010000000100110000100000000000001000000020100100000000000000001
CRABP2	3	0010001000000101100101000000000000000000000020000101001000020001012000000000120000000000002111
CSSM054	3	0001101011010101000110000000000012000001100010000101001000000000000000010000000000000000000011
CTSK	3	1000101111000100000100000000110000000000100100000100000000000001000000010100100000000000000001
CTSS	3	1000101110000100000100000000110000000000100100000100000000000001000000010100100000000000000001
CYM	3	1000100011011000001000000010000000000010100100000110000000000100000000000000010000000000000000
DAP3	3	0010001000000201100202000000000000000000000000000101001000000000020000000000100000000000000011
DBT	3	0100000000000001100001000200000002200021101102000010000000020100000000000000002000200200000000
DGKD	3	2010000100000000000000100000000010000001111010000111001000000000110001100000010000000000000000
DMAP1	3	0210000000010012000000000000000000000000000100000000000000010000000000000000110000000000000000
DNAJC6	3	0100100000020011000000000000000000000000000100020120100002110000000000020202112000000010020000
E0196O11	3	1100100001110101000000000000000000000001000000000100000000010010000000000000000000000010000010
EBNA1BP2	3	0110000000010011000000000000000000000001000100000000000000000000000000000000111000000010000000
EDG1	3	1100100011020001100001000000000000000001101100000010000000000100000000000000000000000000000000
EFNA1	3	0010001101020101100101000000000000000000000010000101001000000000010000000000100000000000000111
EFNA4	3	0010001101000101100101000000200000001000000000000101001000000000000000000000100000000200000011
ELTD1	3	1100100000010001000000000011000000000000001100000010000000010100000000010000000000100010000000
EST1B	3	0010001000000001100002000000000000000000000000000102000000000000020000000000000000000000000011
FAAH	3	0110000000010010000000000000000000000000000100000000000000010000000000000000110000000010000000
Fdps	3	0010001101000101100101000000000000000000000000000101001000000000010000000000100000000000000011
FLJ11220	3	1000100011100001000100000000110001000000100000000100100000101000000000000000000000000000000000
FLJ12770	3	0210001000001102101201000000100000000000000000001100000002001000100000000000120010000000001111
FLJ20203	3	0000001000000101100101000000000000000000000000000101001000000000010000000000100000000000000011
FLJ20277	3	0110000000010012000000000000000000000000000100000000000020010020020200000000110000020010100000
FLJ21919	3	1010001102000001100101000000000000000010000000000101001000000000000000010000100000000000000021
FLJ22457	3	1000100011000000000100000000000000000010100100000110000000000100000000000000010000000000000000
FLJ23476	3	0110000000000001000100000000000000000000200200000001001000000000100001100000000000000000000000
FLJ33084	3	0110000000010010000000000000000000000000000100000000000000010000000000000000010000000010000000
GBA	3	0010001101000101100101000000000000000000000000000101001000000000010000000000100000000000000211
GBA	3	0010001101000101100101000000000000000000000010000101001000000000010000000000100000000000000211
GPR161	3	0100101100001101101001100100111100001100001101001001001000000000000000000000110100001000001101
GSTM1	3	1000100011001000001100002010000200000010100100000010002220000100200000000000010000000000000000
GSTM3	3	1000100110001000001000000010000000000010100100000010000000000100100000000000010000100100000000
H326	3	0110001000000101101121000000100000002000000212001120100000021000002120000000100000000000001111
HAX1	3	2010001101000101000100000000000000000000000000000101001000020000000000000000100000000000000011
HEYL	3	0000000000000001000000000000000000000010000000000001001000000000100000000000000000000010000000
HT036	3	0000000000000010000000000000000000000001000100000000000000000000000000000000110000000010000000
HUJ246	3	0100110001010001000000000001000000000000001000000010001000010100010000000000100000000010000000
HUJII77	3	1100100000010001000000000010010000000001000100000100100000111010100010000000100001000010000100
IDH1	3	0100110010010001100001100010000000000011000000100100010000111010000000000000010000000010000000
IGSF8	3	0110001000001101101101000000100000000000000020001100000000001000010000000000100000000000001111
IGSF9	3	0110001101101101101101000000110001000000000010001100100000000000010000000000100000000000001111
ILF2	3	1110000100000001100101000000000000000010000000000101001000020000000000010000100000000002000011
ILSTS029	3	1100100010000000100101000000000000000000101000000000000000000100000000000000000010000000000000
ILSTS044	3	1100100000000001000100000010000000000001001000000000000000010000100000000000110000000010000000
ILSTS064	3	0100101000000001000000000011000000000000001000000000000000011000000000000000001000000010000000
ILSTS096	3	1110001101011101100101000000000010000000000010001101101000000000010000000000100000000000001111
INPP5B	3	0110000100000001000000001000000000000011110000002000011000000000100001100000000000000000000000
INRA003	3	1100100011010001100001000000000000000001101100000010000000010100000000000000000000000000000000
INRA130	3	0100100010000001100101000000000000000000001000000011001000000100000000000002000000200010000000
INRA200	3	0110000100000001000000000000000000000010100000000001001000000000100000000000000000000010000000
IPO13	3	0110000000012012000000000000200000002000000120000000100000010000000000000000110000000010000000
ITGA10	3	1000001010000101000100000000110010000000101010000100000000000000000000010000100000100000000011
JAK1	3	1100100000000001000000000010000000000001000100000100000000110000100000000000110000100010000000
KIAA0467	3	0110000000010010000000000000000000000001000100000000000000000000000000000000110000000010000000
KIAA0907	3	0010001101000101100101000000000000000000000000001101001000000000010000000000100000000000000111
KIAA1365	3	1100100000000001000100020010000000000001011000000000000000010000100000000000100000000010000000
KRTCAP2	3	0010001000000101100201000000000000000000000000000101002000000000020000000000100000000000000012
LASS2	3	1000101011000100000100000000100000000000100100000100200000000001000000010100100000000000000001
LM1P	3	0010001002000101100101000000000000000000000020000101202000000000010000000000100000000000000211
LMNA	3	0010001000000101100101000000000000000000000000000101000000000000010000000000100000000000000011
LPHN2	3	1100100000000001000000000001000000000000001100000010100000011100000000000000010000000010000000
LRRC5	3	0120000000020001000000000001000000000000001000000011001000020100010000000000100000000010000000
LRRFIP1	3	1110100111100001000000100000000000000011101000000011001100100110110000000000100000000000000111
MACF1	3	0010000100000101000000010000000010000011100000000001001001001000100000000000102000000010000000
MAGOH	3	1100000000020010000000000020000000000001000100000001020000010000000202200000000000000010000210
MAST2	3	0110000000010010000000000000000000001000100100000000000000010000000010000000010000000010000000
MCM58	3	1000100011000001000100000000000000000011100000000110100000101100000000000000010000000000000000
MEF2D	3	0010001121011101100101000000000001000000000010001101001000000000010000000000100000200000000111
MGC22773	3	1100100000000001200000000000000000000000001000000000000000011000100000000000000000000010000000
MGC34837	3	0200100000010001000000000000000000000010000000000100000000011010000000000000110000000010000000
MGC8974	3	0000000000010011000000002020002000000021000000000000200000010012000020010200000220200212000110
MGST3	3	0000200100000200102001000000110000200002001110001201001000001000000002200000000000022000001001
mj52e01.f	3	0000201011010101000110000000000010000001100010000101001000000000000000010000000000100000000011
MOV10	3	1000100011100001000100000000000000000010100000000110000000101100000000000000000000000000000000
MPZ	3	0110001101000000001100000000010000000000000010001000000000001000000000000000100001000000001111
MRPL24	3	0110001000000101100101000000000000000000000020000101001000000001010000000000100000000000000111
MRPL9	3	1010101202000101000100020000100000000010000000000101001000000001000000010000100000000000000001
MRPS15	3	0110000100000000000000000000000000000011110000000001001000000000100001100000010000000000000000
MTX1	3	0010001100000101100101000000000000000000000000000101001000000000010000000000100000000000000011
MUF1	3	0000000000000010000000000000000000000000000100000000000000010000000000000000010000000010000000
MUTYH	3	1110000000010010000000000010000000000000000100000000000000010000000000000000110000000010000000
NDUFA10	3	1110100112100000000000100000000000000011011000000001001100200010100000000000100000000000000010
NDUFS2	3	0010001000001222001002000000100000000000000020001100000001001000000000000000120001200000001111
NIT1	3	0110001000001100101001000000110000000000000000001100000000001000000000000000100001000000001111
NPR1	3	1010001101210001100101000000000001000010000010000101001000000000000000010000100000000000000011
NTRK1	3	0110001101010101100101000000000001000000001010001101101000000000010000000000100000000000000111
OLFML3	3	1000000011000001000100000000110000000001100000000100100000101000000000000000000000000000000000
ORC1L	3	1100000000020011000000000000000000000001000100000000000000010000000000000000000000000010000010
OSBPL9	3	1100000000010010000000000000000000000001000000000000000000010000000000000000000000000010000210
PBXIP1	3	1010001111110101100101000000000001000000000010000101001000000000010000000000100000000000000011
PDE4DIP	3	1002101012000101000100000020000002000001010110000101001000000000000000010000000000000000000011
PEX11B	3	1001101010020101000100000000100000000000101010000100000000020000200000010000100000000002200011
PEX19	3	0110001100001101101101000000110000000000000000001100000000001000000000000000100000000000001111
PGM1	3	1100101010011001000000000110000000000001000100000100101000110000110000000010101010100010000001
PIA3	3	1000101010000101000100000000100000000000100110000100000000000000000000010000100000000000000011
POGK	3	0100100000001101101001100010100000001000000101001101000000000000000001000000000100001000001101
PPIH	3	0120000000010001000000000000000000000000000100000000000000000000100000000000010000000010000000
PPOX	3	0110001000001111101001000000100000000000000020001100000000001000000000000000120001200000001111
PSMB4	3	1010101110000000000100000020110011000010000010000100000000000001000000011100100000000000001001
PTPRF	3	0110000000010010000000000000000000000001000100000000000000000000000000000000110000000010000000
Q8WUH0	3	1100100002020002000000000010000000000001001000000000100000011000100000000000110000000010000000
Q9C0A2	3	1000100011021000001100000010000000000010100100000010100000000100000200000000010000000002000000
R10	3	0001100012000001000110000000000010000000100010000101001000000000000000000000000000000000000000
R154	3	1000102211021000001102002210000000220010120100000010000000000100000000001000010000000000020000
R218	3	0100100000000001000000000021010000000001001100000010100000001100000000000000010000000010000000
R227	3	0010001100000101100201000020000000000000000000000101001000000000000000000000100000000000000001
R229	3	0100100001110101000000000020000000000001000000000100000000010010000000000000000000000010000010
R236	3	0100100000000001000002000011000000000000001100000010102020011100000000000000000000000010000021
R263	3	0220200100000011000000000000000000000010000100000001001000000000200000000000010000000010000000
R450	3	1000200010001000001000000000200000000010100100000000000000000100000000000000000000000000000002
R86	3	0000101200001100101001000000110002000000001100001101001000001000010000000000000000000000001101
R87	3	1100100000000001000000000200000000000011000000000000000000110000000000000000110000000010000000
RAD54L	3	0110000000010010000000000000000000000000000100000000000000010000000000000000010000000010000000
RGS4	3	1110101101011111101001100000110001000000000010001101101000001000010000000000010000000000001111
RM003	3	0001100011010001000110000000000001000000100000000100100000001000000000000000000000000000000000
RM019	3	1110101111000101000100000000110001000010000010000101001000000000000000011000100000000000000001
RM065	3	1010101111000101000100000000110000000010000000000101001000000001000000011100100000000000000001
RM309	3	0110100111100000000000100000000000000011001000000011001100100110110000000000000000000000000010
RSJW298	3	1000100011100001200100000000110000000000100000000100100000101000000000000000000000000000020000
RSJW389	3	0110100100000000000000000000000000000001110010000011001000000100110001100000010000000000000000
RSJW768	3	1000101111000100000100000000110001000000100110000100000000000000000000011100100000000000000001
RSJW786	3	1100100000010001000000000010000000000001000000000100000000111010100000000000100000000010000000
RSJW812	3	0110000000010010000000000000000000000001000100000000000000000000000000000000110000000010000000
RSJW856	3	0001100011000001000110000000000011000000100010000101001000010000000000000000000000000000000000
RTCD1	3	1100000010000000000001000000000000000001101000000000000000000100000000000000000000000000000000
RXRG	3	0000001000001001101001200000100000000000000020001101001000001000000001200000000000001000001101
S100A1	3	1110001100000001100101000000000000000010000100000101001000000000000000010000100000000200000011
S100A1	3	1110001100000001100101000000000000000010000100000101001000000000000000010000100000000200000011
S100A10	3	1010100110000101000000000000220000000010000000000101000000000000000000011100100000000000000001
S100A11	3	1010001112220101000100000000110002000010000020000101001000000001000000011100100000000000000002
SARS	3	0001100011001000001000000010000000000010100100000010000000000100000000000000000000000000020000
SCAMP3	3	0010001101011111100111100000001000000000010010000101001000000000010100100000100000000000000111
SDHC	3	1110011111001111101101001010110001000001000010011110010000001110000000000000110001000000001111
SELENBP1	3	1010101111000100000100000020110011000100000110000100000000200201000000011100100000000200000001
SF3A3	3	0110000000000001000000000000000000000010010000000001001000000000100001100000000000000000000000
SH2D2A	3	0110001101011101100101000000000001000000001010001101001000000000010000000000100000100000000111
SH3GLB1	3	0102100000000001000000000001000000000000001100000010000000021200010000000000010000000010000000
SHC1	3	1010001102020101100101000000000001000000000010000101001000000000010000000000100000000000000111
SLC16A1	3	1000100011100001000100000000110000000010100000000110100000101100000000000000000000000000000000
SLC2A1	3	0110000000010012000000000000000000000000000100000000100000000020100000000000110000000010000000
SLC6A9	3	0110000011110010100101002000000000000000202100000000000000011000000000000000110000000010000000
SNAPAP	3	0210001000000001100101000000200000002020000210000101001000000000000200010000100000002000000011
SSBP4	3	0010000000010011000000000010000000000001000000000000000000010000000000000000000000000010000110
STAF42	3	1100100100011101101001100010110001101001001101001101001000000000000001100000000100001000001101
STCF	3	1000100011111000001000000000000000000010100100000110000000000100000000000000010000000000000000
STK25	3	1010100110000000000000100000000000000011010000001001001100100010000001100000000000000000001110
TAGLN2	3	0110000000001101001101000000110001000000000010001100100000000000010000000000100000000000001111
TARS	3	1000101211220100000100000000110002000200100110000100000000000001000000010100100000000000000001
THBS3	3	0010001101000101100101000000000000000000000000000101001000000000010000000000100000000000000011
THEA	3	0100000000010011000000001000000000000001000000000000000000010000000000000000000000000010000210
TRAPPC3	3	0110000000000001000020000000000000000010110010000001101000000000110011100000010000000000000201
UNR	3	1000100011000001000100000000110002000000100000000100100000001000000000000000000000000000000000
UROD	3	0110000000010010000000000000000000000001000100000000000000010000000000000000010000000010000000
USF1	3	0110001000001111101021000000100000000000000020001100000000001000000000200000110001000001121111
Usp24	3	1100100000010011100000000000000000000001000000000100000000010000000000000000000000000010000110
ZNF262	3	0010100000000001000000000000000000000000010010000011001000000100010001100000010000000000000000
AGLA227	4	0000000010001100001000101000000001000000000000010000000100100000010000000000101000000000000000
ANKIB1	4	0000011110010010100000000010000000000000010000001000000000000010000000000000001100000000000001
B1	4	0110010100000000000000001000000000000000000000000000000100000020010000000000000000100100000000
BL1024	4	1000010110010010000000000010000000000000010000001000000000000010000000000000001100000000000000
BL1030	4	1000000110010010100000100010000000000000000000001000000000000010010000020000001100220000000000
BL1121	4	0000000010001100001100101000000000000001000000000001001000100000010000001001001000000100110000
BM1224	4	1010020100000000100021001110001100001000010001000120000000000100010000000000000000000100000000
BM6315	4	0000000000000100000100001000000000000000000000010000000000000000011100000001000000000000110000
BM6437	4	1010010100000000100001001010000000001000000001000110000100000100010000000000000000000100000000
BM6458	4	2010010100000100100001001110001100000000010000000000100200010000010000000000100000000000000000
BMC1410	4	1001000110010010000000100010000000001000000000001011101000000110010000010000001100000000000010
BMPER	4	0110010101100000000000001010000000000000000000000010000100000100010000000000001000000100000000
BMS1788	4	0000100110010010000000000010000000000000010100011000000100000010000000000000001100000000000001
BMS1840	4	1110010110000110000000000010000001000001001000010010000100000110011100000010001000000000000110
BMS2571	4	1110010100000000100001001010000000001000010000000000000100010010010000000000001000000100000000
BMS2809	4	1111010110000100100100001100001100000000010100000000100100010020010000000010001000000000000000
BMS3002	4	1011010100000100100001001010000000000000010000000000000100010000010000000000001000000100000000
BMS495	4	1010020100000000100001001010000000001000000001000010000200000100010000000000010000000000000000
BMS648	4	2001100110000110000000001001000000000000000000000000000000000000001100001001000000000000110000
BMS779	4	1111010100000100100001001000000000000000010000000000000100010020010000000000001000000100000000
BMS8233	4	1010010110000100000100001110001100001001010001000000100100010000000000000010000100000000000000
BMS885	4	1210110100000000100001001110001100001000010001000110000100000110010000000000000000000000000000
BovGen_116	4	1011100110100100100000001000000100000001000000000000001111000111001100000000001000000000000000
BovGen_120	4	1010000010001100101001001000000000000000010000010100000100000000000000000000000000000000000000
BovGen_13	4	0011100110000100100001001000000000000001000000000000000000000000001100000000001000000000000000
BovGen_136	4	1011010010000100000100001100001100000000010100000000100000010000010000000010001000000000000000
BovGen_146	4	0001000010010100100101101000000000000000000000010001001000100000010000001001100010000000100000
BovGen_150	4	0000000110010010000100000010000000000000010100010000000000000000010000000000001100000000000001
BovGen_16	4	0000000010001100001100101000000100000000000000010001001000100000010000000001001000000100110000
BovGen_160	4	1111010100000100100001001000000010000000010000000000000100010000010000000000001000000100000000
BovGen_17	4	0000000010001100101001001000000001000000010100010100000100000000001100000000001100000000000000
BovGen_18	4	0000101110010010000000000010000000000000010100010000000000000000010000000000001100000000000001
BovGen_19	4	0000000110010011000100000010000000000000000100010000000000000000010000000000000000000000000001
BovGen_33	4	1010000111100100000001001000000000000001000000000000000000000000001100000000001000000000000000
BovGen_39	4	1001000010011100101001001000000001000000010100010100000100110000001100110000000000000000000000
BovGen_42	4	1010000111100110100000001000000000000000000000000000000000100000011100000000001000000000001000
BovGen_53	4	0000000010111110001100101000000000000000000000010001001000100000010000001000001000000100000000
BovGen_55	4	1110001000000000100010001010000000001000000000000000000100010000010000000000000000000100000000
BovGen_57	4	0000000010001100101001001000000000000000010100010100000000000000000110000000001100000000000000
BovGen_68	4	0000000010001100101001001000000000000000010100010100000000000000101000000010001100000000100000
BovGen_69	4	0000100010000100000100001000000000000000000000000000000000000000011100000001000000000000110000
BovGen_73	4	1010010010000100000100001100001100000000010100000000100000010000010000000010001000000000000000
BovGen_77	4	1000000010011100101001001000000001000000010100010100000100000010001100000000001100000000000000
BovGen_79	4	1001000010001100101001001000000001000000010100010100000100000000000001100000000000000000000000
BovGen_8	4	1000000010001100101001001000000010000000111100010100000000000000011000000000001100000000000000
BovGen_87	4	0110100000011100101001001000000000000000010000010100000100000000001100000000000100000000000000
BR6303	4	1000000010021100001000101000000002000000000000010000000200100000010000000000201100000000000000
CHN2	4	1111000000000100100001001010000000000000010000000000000000010000010000000000000000000100000000
CLCN2	4	0000000010001100001100101000000000000000000000010001001000100000010000001000001000000100000000
COL1A2	4	0000110110010010000000000010000000000000010100010000000000000000020000000000001100100000000001
CPA1	4	0011000110000100100001001000000000000001000000000000000000000000001100000000001000000000000000
CSSM14	4	1011000010011100101001001000002000000000010020010100000100200000001100000000000100000000000000
DDX56	4	0010010010000100000100001100001100000000010100000000100000010000010000000010001000000000000000
DIK026	4	2012000111100110000000001000000000000000000000001000000000100000011100000000002000000100101100
DIK63	4	1000020110010010000000000010000000000000010000000000000000000010000000020000001100000000000000
DKFZP564O0523	4	0000000110010010000000000010000000000000010000000000000000000000000000000000011100000000000001
DKFZp761I2123	4	1010010110000100000100001100001100000000010100000000100000010000010000000010001000000000000000
DLD	4	1010010110000110000000000010000001000001000000000010000000000110011100000010001000000000000010
DNAJB9	4	1010000100000000100001001110001100001000010001000110000000000100010000000000000000000100000000
EZH2	4	0000000010001100001000001200000000000001000000010000000000000000000000000000000000000000000000
FASTK	4	0000000010001100101001001000000001000000010100010100000000000000001100000000001100000000000000
FLNC	4	0010100011100100100001001000000000000001000000000000000000000000001100000000001000000100000000
GARS	4	0110010100000000100001001010000000000000000000000000000100000000010000000000100000000100000000
HBP1	4	2010000110000110000000000010000000000000000000000010000000000100011100000010001000000000000010
HEL25	4	2011100110000100000000001000000000000001000000000000000000000000001100000000001000000000000000
HSPC049	4	0001100010000100000100001000000000000000000000000000000000000000011100000001000000000000110000
HUJ673	4	0110000000000000100001001110001100000000000000000010000000100100011100000000000000000100000010
IDVGA51	4	2101100110000100000000001001000000000000000000000000000000000000001100001001001010200000110000
IGFBP3	4	0010000010000100000100001110001100000000010100000000100000010000010000000010001100000000000000
INHBA	4	0111000011100100000100001100101100000001010100000000100000010000010000000000001000000000000000
INRA072	4	0110010100000000000000001010000000000000000000000000000000000020010000000000000000000100000000
KBTBD2	4	0110000100000000000000001010000000000000000000000000000000000000010000000000000000000100000000
KIAA1277	4	0000000010000100100101101000000000000001000000010002001000100000010000000001100000000000110000
LAMB1	4	1010010110000110000000000010000000000001000000000010000100000110011100000010001000100000000010
LAMR1P	4	1110010100000100100101001010001100000000010000000000100100010010010000000010100000000000000000
LEP	4	0010000111100100100001001000000000000000000000000000000000000000001100000000001000000100000000
LEPP	4	1011000111100100100001001000000000000000000000000000000000000000001100000000001000000100000000
LEPR	4	0010000111100100100001001000000000000000000000000000000000000000001100000000001000000100000000
LOC54103	4	0110000110000000100001000000000000000000000000000000000000000000011100000010000000000100000010
MAF50	4	0110000100000000100001000100001100000000000000000000000000100000011100000000000000000100000010
MAF70	4	2110000110000120100001000110001100000000000000000000000200000000011100000010000000000000000010
McM218	4	0001000110010010000000000010000000000000000000011010000000000100010000000000001000000000001101
MGTGB4	4	1012000010011100101001001000000000000000010000010100000100000000001100000000000100000000000000
mj27e06.r	4	0110000110000110000000000010000000000000000000000010000000000100011100000000001000000000000010
mj35f09.r	4	1110010000000000100001001110001101000000000000000010000100100100011100000000001000000100001000
MLL5	4	1010010110000110100001000110001100000000000000000000000100000000011100000010000000000000000010
NRCAM	4	1110010110000110000000000010000001000001000000000010000100000110011100000010001000000000000010
OarCP26	4	1011010110000100200100001100001100000000010100000000100200010000010000000010001000000000000000
ORC5L	4	1110010110000110100001000110001102000000000000000010000100000010011100000000000000000000000210
PON2	4	0000011110010010000100000010000000000000010100010000000100000000010000000000001100000000000001
R12	4	0010000010001100101201101000000000000000010000010100000000000001001100000000000000000100000000
R213	4	0000000110010010000002000020000000000000000000000000000000000000010000000000001100000000000000
R22	4	0000000010001100001100101000000000000000000000020000001000100000010000000000001000000100000000
R257	4	0010000110000000000000001100001100001000010001020000100000000000200000000010000100000000000000
R445	4	0011200110010010000000000010200000000000000000000010100000000100010000000000001000000000000002
R446	4	1000220110010010000000000010200000000000011000000000000000000010000000000000001100000000000002
R476	4	0110020100100000100002001000000002001000000001000010000000000100010000010000000000000000000000
R60	4	0011000012002200000000001100001100000000010100000000100000010000020000000010001000000000000000
R79	4	0010000110000100000100001100001100001000010001000000100000010000010000000010000100000000000000
R83	4	0000000000000000000100001000000000000000000000010000000000000000011100000001000000000000110000
RM067	4	1110010000000000100001001110001102000000000000000000000100100000011100000000000000000100000010
RSJW666	4	1010000110000110000000000010000000000000000000000010000100000110011100000010001000000000000010
RSJW691	4	1110010110000110100101000010000000000000000000000010000100100000011100000010000000000100000010
SMO	4	1011100111100101100001001000000000000001000000000000000000000000000001100000001000000100000000
TCRB	4	0000000010000100000100101000000000000001000000010000001000100000010000001001000000000100110000
TGLA116	4	0110010000000000100001001110001100001000010001000010000100100100011100000000001000000100000000
TGLA159	4	0000000010011100001100101000000000000020010000010001001100100000010000002000001000000100000000
TGLA215	4	0101100010000100000100001000020000000000000000000000000000000000021100001001001000000000110000
TNPO3	4	0010100011100100100001001000000000000001000000000000000000000000000001100000001000210100000000
UBE2H	4	1011100110000100100001001000000000000001000000000000000000000000001100000000001010100000000000
A2M	5	1110000010001011001010000000000011000010000000000000000000000010000000000000001000000000000011
AAAS	5	1110110011110010000010001010000000000010000000000020000000000011000000000200010000000000000010
ACVRL1	5	0111100011110010000010001110001100000010000000010001001100000001000010000100001000000000000010
ADCY6	5	0010100010010010000010001110001100001010000001010001001000000001000000000100000010000000000010
AGLA254	5	0101100011100010000010000010000010001010000001000000000000000000001110000000000000000000000000
AGLA293	5	1111110010000000000010001010110000000110000000011001000100000011000010000100100100000000000010
APAF1	5	1101001011100010000010000010000010000010001010000000000000200010001100000002000000000100000010
ARCN1	5	1000001010000011110111000000000000000010000000000000000000100000000000010000000000000000000001
ATP5B	5	0100111101000010000010100010000000000010000000000000000000000001000010000100000000000000000000
BI550285	5	0101120010010001010010100010000000000000001000000000000000100000000000000000001000000000000000
BL23	5	0111100110010001010010001010110000000010000000010101001100000010000010000000100000000000000000
BL4	5	0101110010010001010010100010000000000000001000000000000000100000000000000000010000000000000000
BM1315	5	0101100010010000000110001010110000000000200000010001001000100011000010020101010002000000000012
BM1819	5	1100001011100000000010000010000011100010001000000001001000000010000000000000000010000000000011
BM2830	5	1011001010001001101011000000000001000010100000010000000100120000010000000000001200000112200011
BM315	5	1100001010001001001010000000000011000010001100000000000000000010000000000000000100000100000011
BM321	5	1111110011110010000010001010110000000010000000010001001100000001000010010100100100000000000010
BM6026	5	1001101110011011001010001010000000000010001000001001101100011000000000000000100000000000001101
BM733	5	1011001010001011101011000000000001000010000000000000000000100000010000000000000100000000000011
BM8126	5	1101001010000001110011000000110001000000001000000000000000100000010001100000100110000000000011
BM8230	5	0101001011100010000010000010000011000000000000000000000000000010000000000000000100000100000011
BMC1009	5	1111110011110010000010001010000000000010000000010001001100000001000010000100101000000000000010
BMS1095	5	0001111110011011001010000010000000000010001100000001001100000000000001101000000001000000100001
BMS1216	5	1100001011100010000010000010000010000010001000000001001000000011100000000100000000000000000011
BMS1248	5	0101001011100010000010000010000011000000000001000001100000000010000000000000000100000100000011
BMS1315	5	1111110010010000000110001010110000010100000001011001011000100011000010010100100100000000000010
BMS1617	5	0101100010001001011010000010000000000010010000000000000000001000000010000000000000000000000000
BMS1658	5	1100001010001011001010000000001011000010000100000000000000000010000000000000000000000000000011
BMS1898	5	1111110011010010000010001110001100000011000100010001001000000001000010000100000000000000000010
BMS490	5	0110000011101011011010000010000000000000200000000000000000001000010010000000000000100000000000
BMS597	5	1101001010000001110011000000110210000000001010000000000000100000010001100000100010000000000011
BMS610	5	1000101110011011001010001010001000000000101000001001101000111000000000000000000000000200000111
BMS695	5	1001101110011011001010001010001000000010001000000001001100110000010011100000000000000000100001
BMS772	5	1111001010001011001010000000001011000110000000000000000000000011010000000100001101000000000011
BovGen_111	5	0011001000001011011010000000000000001000011000000000000000000000000001100000000000000000000011
BovGen_12	5	1011001010101011101011000000001001000010000000000000000010100000010000000000001100000100000011
BovGen_122	5	1011001010001011101011000000000000000010000000000000000000000000010000000000000000000000000011
BovGen_137	5	1000001010000011010110000000000000000011000000100000000000100000000001110010000000000000000001
BovGen_14	5	1010101010001011101011000000000000000000000000000000000000100000010000000000000000000000000011
BovGen_141	5	1010001010001011100010000000001001000010000000000000000000100000010000000000000000000000000011
BovGen_15	5	0011001000000011010010000000000000001000011001000000000000000000000000100000010100000000000011
BovGen_153	5	1011001010001011101011000000000000000010000000000000000000100000010000000000000000001110000011
BovGen_29	5	1101001010000001010010000000000010000000001010000000000000100000010001100010100010000000000001
BovGen_43	5	1110001010000001010110000000110000000000001000000000011000001000000000000000000000000000000011
BovGen_61	5	0010001000000011010010000000000000001000011001000000000000000000000001110000000000000000000011
BovGen_64	5	0011010000000010110100000000000000001000011001000000000000000000000001100000000000000000000011
BovGen_83	5	0010001000000011010010000000000000001000011001000000000000000000000001110000000000000000000011
BP1	5	0100111110010001010010001010000000000000110000000001001000100000000000000000100000000000000111
BR2936	5	0111000011101011011010000010000010000000000010000000000000001000010010000000000000000000000000
BZ836907	5	1011111110011011001010000010000000001100001101000001001100000000000001100000000010000000110011
BZ843030	5	1001101110011011001010001010000000000010001000000001001100110000000001100000000000000000110001
BZ847287	5	1111110110010001010010001010110000000010000000010001001100100010000010000000100000000000000000
BZ848875	5	1111001010001011001010000000000011000010000000000000000000000010010000000000001000000000000011
BZ855103	5	1101001010000001110011000000110011000000001010000000000000110000010001100000100110000000000011
BZ860200	5	1111001010001011001010000000000011000010000000000000000000000011010000000100001100000000000011
BZ861510	5	1101000011100001000010000000000011000000001000000000000000010010000000000010000100000000000010
BZ864360	5	1101001010000001110011000000110001000000001000000000000000110000010001100000100110000000000011
BZ867005	5	1100001010001011001010000000000011000010001000000000000000000010000000000000000100000100000011
BZ867572	5	1100001010001011001010000000000011000010000000000000000000000010000000000000000000000000000011
BZ876764	5	1111110110010001010010001010110000000010000000010001001100100010000010000000100100000000000000
BZ877267	5	1100001011100000000010000010000010000010001000000001001000000011000000000100000000000000000011
BZ880956	5	1011100010011000001110001010110000000000000000010001001000100011010010000100000000000000000000
BZ883881	5	0100001011100000000010000010000010000110001000000001001000100011000000000100000000000000000011
BZ884204	5	1001001010000011110111000000000001000010000000000000000000100000000000010000010100000000000001
BZ897318	5	1110001010001000011010000000000001000010001000000000000000000010000000000000000100000100000011
BZ906865	5	1001000011100001000010000000000011000010001100000000000000000000000000000000000100000000000010
BZ916895	5	0100101011100011000010000010000010001010000011000000000000000000001110000000000000000000000000
BZ919137	5	1101110110010011010010001010110000000000000100001001101100200000010000000010100000000000000010
BZ922288	5	1100001010001011001010000000000011000010000000000000000000000010000000000000000000000000000011
BZ924755	5	1111101110001011001010000000000001000010100100000000000000000000000000000000011000000100000010
BZ925223	5	1111001010001011001010000000000011000010000000000000000000000010010000000000001100000000000011
BZ930010	5	1110001010001000011010000000000011000010001000000000000000010010000000000000000100000100000011
BZ937367	5	1101001010000001110011000000110011000000001010000000000000110000010001100000100110000000000001
BZ946045	5	1101000011100001000010000000000011000010001100000000000000000010000000000000000000000000000010
BZ950129	5	1111110010010000000110001010110000000100000000011001001000100011000010010100100100000000000010
BZ951751	5	1001111110011011001010000010000000001100001101000001001100010000000001100000000010000000110011
C12orf10	5	1111110011110010000010001010000000000010000000010000000000000011000010010100010000000000000010
CC468239	5	1011001010001011101011000000000001000010100000000000000000100000010000000000001100000100000011
CC470653	5	1101000011100001000010000000000011000010001000000000000000010010000000000000000100000100000010
CC473956	5	1001001010000011110111000000000001000010000000000000000000100000000000010000010100000000000001
CC478798	5	1001101110011011001010000010000000000010001000000001001100200000000001100000000000000000100001
CC483365	5	1011001010001011101011000000000001000010100000000000000000100000010000000000001100000100000011
CC484936	5	1111110010010000000110001010110000000000000000011001001000100011000010010100100000000000000010
CC488823	5	1001111100011011001010001010000000011100001101000001001100010000000001100000000000000000110011
CC490779	5	1100001010001001001010000000000011000010001000000000000000010010000000000000000100000100000011
CC493192	5	1111001010001011001010000000000011000110000000000000000000000011010000000100001100000000000011
CC494204	5	1111001010001011001010000000000011000010000000000000000000000010010000000000001100000000000011
CC501636	5	1101000011100001000010000000000011000000001000000000000000000010000000000000000100000000000010
CC511492	5	1111001010000011010110000000110001000000001000000000000000000000000001100000100000000000000011
CC511983	5	1111101010001011101011000000000001000010100100000000000000000000010000000000011100000100000010
CC512459	5	1111110110010001010010001010110000000000000100011001001100100000010010000000000000000000000010
CC514112	5	1111001000001011011110001000000001001000001001000000000000000000000001100000100000000000000111
CC514949	5	1111001010001011001010000000000011000010000000000000000000000011010000000100001000000000000011
CC515970	5	1011111010011011001010000010000000001100001101000001001000000000000001100000000010000000110011
CC516505	5	0010101011100001000010000010000001000000000000000000000000000010000000000000000100000000000011
CC528200	5	1111001011100000000010000010000001001010000001000001001000000010000010000000000100000000000011
CC530830	5	1101001010000011010010000000110001000000001000000000000000110000010001100000100100000000000111
CC531401	5	1011001010001011101011000000000001000010000000000000000000100000010000000000000100000100000011
CC532009	5	1101001010000001110011000000110001000000001000000000000000110000010001100000100110000000000011
CC534118	5	1111001000001011011110001000000001001100001001000000000000010001000001100100100100000000000111
CC537148	5	1111001011100000000010000010000001001010000001100001001000000010000010000000000100000000000011
CC537920	5	1011110010010000000110001010110000000100000000011001001000100011000010010100100100000000000000
CC539429	5	1111001000001011011110001000000001001000001001000000000000010000000001100000100100000000000111
CC553150	5	1011001010001011101011000000000001000010000000000000000000100000010000000000000100000100000011
CC562137	5	1011110010011000001110001010110000000100000000111001001000100011000010010100100100000000000000
CC563840	5	1111001000001011011110000000000000001000001001000000000000000001000001100100100000000000000011
CC565190	5	0011101011100001000010000010000001000000000000000000000000000010001110000000000100000000000011
CC571060	5	1111001011100000000010000010000001001010000001100001001000000010000010000000000100000000000011
CC571254	5	1101000011100001000010000000000011000010001100000000000000010010000000000000000100000000000010
CC582392	5	1001101110011011001010000010000000000010001000000001001100100000000001100000000000000000100001
CC583306	5	1111001010001011001010000000000011000010100000000000000000000010010001100000001101000000000010
CC584747	5	1100000011100001000010000000000011000010001100000000000000010010000000000000000100000100000010
CC585775	5	1101001010000011110011000000110001000000001000000000000000100000010001100000100110000000000011
CC586405	5	0010101011100001000010000010000001000000000000000000000000000010010010000000000100000000000011
CC589861	5	1011001010001011101011000000000000000010100000000000000000100000010000000000000000000100000011
CC592077	5	1101001010000001110011000000110011000000001010000000000000100000010001100000100110000000000011
CC595419	5	1101001010000011010110000000110001000000001000000000000000010000010001100000100100000000000111
CC596127	5	0010101011100001000010000010000001000000000000000000000000000010000010000000010100000000000011
CC768403	5	1111110110010001010010001010110000000010000000010001001100100010000010000000100000000000000000
CCT2	5	0101100011010001010010100010000000000010001000000000000000110000000000000010010000000000000000
CD9	5	1111001010001011001010000000000011000010000000000000000000000011010000000100001102000011000011
CD94	5	1100001010001011001010000000000011000010000000000000000000000010000000000000000100000000000011
CDC42EP1	5	1010011010000022000011000000000000000010000000000000000000100000010000000000000000000100000011
CG979017	5	1101001010000001110011000000110011000010001010000000000000110000010001100000100110000000000011
CG983377	5	1001111110011011001010000010000000001100001101000001001100000000000001100000000010000000110011
CG984401	5	1011001010001011101011000000000001000010100000000000000000100000010000000000000100000100000011
CG985216	5	1100000011100000000010000000000011000010001100000000000000000010000000000000000000000100000010
CH240-25P12	5	0001101010011011001010001010000010000011001000001001101100021000000000000000000100000000001101
CH240-36N21	5	0101100011100010000010000010000010000010000000001000000000000000001110000000000000000100000010
CH240-46B5	5	1001111110011001001010001010000000000010001100000001001100100020000001100000000000000100110021
CH240-82I22	5	0101100010011001011010000010000000000010011000000000000000001000000000000200000000000000000000
CH240-88E17	5	0112110111120010000010001110001100000010000000011001001100000001000010000100101000000000000010
CHPT1	5	1101001011100010000010000010000010000010001000000000000000000010001110000000000000000000000011
CIP29	5	0101101111102011000010001010000000000010010000000000000000000000001110000000000000000000000001
CLSTN3	5	1011001010001011001010000000000011000010000000000000000000000011000000000100001000000000000011
CNOT2	5	1101110010010001010010102010000020000000001000002020000000100000000220000200011000000000000000
COPZ1	5	0011110011111000000110001010110000000000000000111001001000100011000000010100100000000000000000
CR794346	5	1101001010000011010110000000110000000000001000000000000000000000010001100000100000000000000011
CRADD	5	1111110010000000000010001010110000000010000000011001001100000011000010000100000000000000000010
CRY1	5	0112001011110000000010000010000010000110001000000001101000100011100000000100000000100000000011
CSRP2	5	1001101110011011001010000010000000000010001000000001101100011000000000000000100000000000100001
CSSM022	5	1100001011100010000010000010000010100010000000001000000010000010001100000000000000000100000010
CSSM034	5	0011110011010010000010001110001100001210000001012001001000000001000000000101000010000000001010
CTBP2	5	1101000011100000000010000000000011000010001000000000000000000010000000000000000100000000000010
CW904848	5	1111001010001011001010000000000011000010000000000000000000000011010000000100001000000000000011
DCN	5	1111110110010001010010001010110020000010000000010001001100100010000010000200100000000000000000
DCTN2	5	0101100111100011000010000010000000000010000000000000000000000000000010000000000000000000000010
DDIT3	5	0101100111100011000010000010000000000010000000200000000000000000000010200000000100000000000010
DDX11	5	0000000010001001001010000000000000000010100100000000000000000000000000000000000000000000000000
DDX47	5	1100001010001001001010000000000011000010001100000000000000010010000000000000000100100100000011
DIA1	5	1100001010000001110011000000000010000000001010000000000000100000000001100010100010000000000001
DNM1L	5	1111001011100000000010000010000001000010001000000010000000000110000010000000000100000000000011
DRIM	5	1101001011100010000010000010000010002010001000001000000000000010001110000000000000000000000011
EPAC	5	0111100010010010000010001110001100000010000000010001001000000000000010000000000000000000000010
ERBB3	5	0101100111000011000010000010000000000010010000000000000000000000001110000000000000000000000000
ETH10	5	0101100111100011000010001010000000000010000000000000000000000000000010000000000100000000000001
ETH152	5	1101001010000011100110000000110011000000001010000000000000100000010001100000100010000000000001
ETH2	5	1111001010001011001010000010000001000010100100000000000000000000010000000000001000000000000010
FAIM2	5	1111110011010010000010001110001100000010000000010001001000000001000010000100000000000000000010
FBXO30	5	1111001011100010000010000010000011000010000000000000000000000010000000000000000100000110000011
GDF3	5	0110100010010010000010001110001100000010000000010001001000000001000010000100000000000000000010
GPD1	5	0100100010010010000000001110001100000010000000000000001000000001000010000100001000000000000010
GRASP	5	1111110011110010010010001010000000000010000000010001001100000001000010000100101000000000000010
GRCA	5	1111001010001011001010000000000011000010000000000000000000000010000000000000001000000000000011
GRP49	5	1001111110011011001010100010000000001100001001000001001100000000000001100000000012000000200001
HCC1	5	0101100111100011000010000010000000000010010000000000000000000000001110000000000000000000000000
HMGA2	5	0101100010001001011110000010002000000010010000000000000000001000000010000000000000000000000200
HOM-TES-103	5	1111001010001011001010000000000011000010000000000000000000000010010000000000001000000000000011
HYPC	5	0010100010010000000010001110001100001010000001000001000000000001000010000100000000000000000010
IDVGA9	5	1001001010000001110011000000001011000010001010000000000010110000000001110010110100000000000001
IFNG	5	0101100011010001010010000010000000000010001000000000000000011000000000000010000000000000000000
IGF1	5	1101001011100010000010000010000010000000001000000000000000000010000000000000000000000000000011
ILSTS022	5	0111100011111000001110001010110000000010000000011001001000000011000010010100110000000000000000
ILSTS066	5	1100001011100010000010000010000010100010000000001000000000000010001100000000000000000010000001
IRAK4	5	0101100010011011011010000110001110000000001000000001001000000000000010000000000000000000000010
ITGA7	5	0101100111100011000010000010000000000010010000000000000000000000001110000000000000000000010000
ITGB7	5	0111100011110010000010001010000000000010000000010000000100000011000010010100010000000000000010
KCNC2	5	1001101110011011001010000010000000000010001000000001001100200000000001100000000000000000120001
KIAA0748	5	0101100011100010000010000000000010000000000000000000000000000000000210000000000000000000000000
KIAA1536	5	1111110011111000001110001010110000000210000000012001001000000011000010010100110000000000000000
KIF21A	5	1101110010010001010010100110001100000000001000001000000000110000000000000000000000000000000010
KITLG	5	0200100110010011012210001210110000000000000200001001201100200000010000200020102220000000000010
KLRAL	5	1100001010001011001010000000000011000010000000000000000000000010000000000000000100000000000011
KRT18	5	0111100011110010000010001010000000000010000000010000000100000011000210000100010000000000000010
KRT5	5	1111110011110010000010001010000000000010000000011001001100000001000010010100200000000000000010
LALBA	5	0010100010010010000010001110001100001010000001010001000000000001000000000100000010000000000010
LASS5	5	0011110010010010000010001110001100000010000000011001001000000001000010000100001000000000000010
LDHB	5	1101001111100111000110000000110011000000001000000000000000000010000000000000010100000000000011
LIMR	5	0011110011010010000010001110001100001010000001010001001000000001000000000100000010000000000010
LOC113251	5	0110100010010010000010001110001100000010000000010001001000000001000010000100001000100000000010
LOC113828	5	1001001010100011110111000000000000000010000000000000000000100000000000010000000000100000000001
LOC390334	5	0100100011101011011010000010000000000000000000000000000000000000010010000200000200000000000000
LOC440087	5	1101000011100001000010000000000011000010001100000000000000000010000000000000000000000000000010
LRP1	5	0100100111100011000010000010000000000010000000000000000000000000000010000000000000000000000010
LUM	5	0100100110010000010010001000110000000010000000010000000000100010000010000000000000000000000000
LYZ	5	0101100011010001010010100010000000000010001000000000000000111000000000000010011000000000000000
MAF23	5	0111000011101011011010000010001010000000000010000000000000001000011010000000000000000000100000
MAF48	5	1011001010001011101011000000001001000110000000000000000000100000010000000000000100000100000011
MAP3K12	5	1000100010000000000000001010110000000010000000010001001000000011000010010100010000000000000000
MARS	5	0101100111110011000010000000000000000010000000000000000000000000000010000000000100000000000010
MBC2	5	0101100111000011000010001010000000000010010000000000000000000001001110000100000000000000000000
MDS028	5	0010100010000001001010000000000000000000100100000000000000000000000000000000011000000100000010
MGC2731	5	0101100111000011000010000000000000000010000000000000000000000001001110000100000000000000000010
mj52k08.r	5	1010001010001011001010000000000011000010000000000000000000000010010000000000001000000000000000
mj53b10.r	5	1010202010001010101010000000000000000010000000000000000000100000010000000000000000000000000011
MLF2	5	1111001010001011001010000000000011000010000000000000000000000010010000000000001000000000000011
MLN	5	1111110111011011011010002110001110000010001000010001001000000020000010000010100100000000000110
MMP19	5	0100100112200011000010000010000000000010010000000000000000000000001110000000000000000000000000
MRPL51	5	1010001010001011001010000000000010000010000000000000000000000010010000000000001100000000000011
MYL6	5	0000100010000011000010000010000000000000010000000000000000000001001110000100000000000000000000
NAV3	5	1001101110011011001010000010000000000011001000001001001100001000000000000000000100100000001101
NINJ2	5	1010100010001010101011000000000000000010100100000000000000000000010000000000011000000100000000
NOL1	5	1111001010001011001010000000000011000010000000000000000000000010010000000000001000000000000011
NTT7	5	1100110110010001010010010010110000000000000100001001001000100000010000000000000000000000000110
NU37	5	1101001011100010000010000010000010000010001000000000000000000010001100000000000000000000000011
OR6C1	5	0100100111100011000010002010000010001010002011000000000002000000001110000000000000000000000000
OS9	5	0100100111100011100010001010000000000010000000000000000000000000010010000000000100000000000010
OSBPL8	5	1001101110011011001010000010000000000010001000000001101100000000000000000000100000000000100001
PA2G4	5	0101100111000011000010001010000000000010010000000000000000000000001110000000000000000000000000
PACSIN2	5	0102001010000001110011000000000010000000001010000000000000100000000001100010100110000000000001
PDE1B	5	1011110010011000001110001010110000000000000000111001001000100011000010010100100000000000000000
PFKM	5	0111120010010010000010001110001100000010000000010001001000000000000010000020000000000000000010
PIP5K2C	5	0101100111100011000010000010000000000010000000000000000000000000010010000000000100000000000010
PLXNC1	5	1111110010000000000010001010110000000110000000011001001000100011000010010100100200000000000010
PMM1	5	1000001010000001110011000000000010000010001010000000000000100000000001110010100000000000000001
PRKAG1	5	0011110011010010000010001110001100001110000001011001001000000001000000000100000010000000000010
PRKWNK1	5	1111101010001011101011000000000001000010100100000000000000000000010000000000011100000100000011
PRPH	5	0011100010010010000010001110001100001010000001010001001000000001000000000100000010000000000010
PTPN6	5	1111001010001011001010000000000011000010000000000000000000000010010000000000001000000000000011
Pvalb	5	1111001011100000000010000010000001000010000000000001001000000010000010000000000100000000000011
PXR1	5	1010001010001010001010000000000011000010000000000000000000000011000000000100001000000000000011
PYM	5	0101100111100011000010000010000000000000010000000000000000000000001110000000000000000000000000
R101	5	0112001011100000000010000010000001000010000000000001002000000010000012000000000100000000000011
R124	5	0000100010010000010010000010000000000010001000000000000000011000000000000000000000000200000000
R130	5	1110100010010212000012001110001100000000000000012001000000000000000010000000000000000000000010
R137	5	0100001011100010000012000010000011220010000000000000000000000010000000000000000100000100000011
R153	5	0111101011100000000012000010000001000000000000000000000000000010000000000000000100002100020011
R237	5	0100100011100010000012000010000010000010000000000000000020000000000210000000000000000100000010
R325	5	0101210011100010000010000010000010001010000001000000000000000000001110020000000000000000000000
R44	5	1001001010000011110111000000000000000010000000000000000000100000000000010000000000000000000001
R46	5	1121001010000001110011000000110010000000001010000000000000120000010001100000100212222200000011
RABL2A	5	0010001000001011012010000000000000001000011001000000000000000000000001110000010000000000000011
RAD52	5	1011101010001011101010000000000000000010100000000000000000000000010000000000011000000100002211
RAPGEF3	5	1111110011010010100010001110001100000010000100011001001000000000000010000010000000100000000010
RBMS2	5	0101100011000000000010001010000000000000000000000000000000000001000000000100000000000000000010
REA	5	1111001010001011001010000000000011000010000000000000000000000010010000000000001000000000000011
RM103	5	0111110111010001010010001010110000000010000000010001001100100000000010000000100100000000000000
RM29	5	1111001011100000000010000010001000000010000000000001001000000010000010000000000100000000000011
RP42-124E12	5	0101001011100001000010000010000011000000001000000000000000000010000000000000000100000000000011
RP42-186J2	5	0110100011100000000010000020000001000000000000000000000000000010000000000000000100000100000010
RPL36	5	1110101110111010011010001010001100000010000100010101000000000001000010000100001000000000000010
RSJW125	5	1101000011100001000010000000000011001000001000000000000000000010000000000000000100000000000011
RSJW664	5	1101001010000001110011000000000010000010001010000000000000100000000001100010100000000000000001
RSJW698	5	0111100010010010000010001110001100000010000000010001001000000001000010000100000000000000000010
SCNN1A	5	1111001010001011001010000000000010000010000000000000000000000011010000000100001100000000000011
SHMT2	5	0101100111110011000010001010000000000010000000000000000000000000000010000000000100020000000012
SIAT8A	5	0100001011100000000010000000000211000000001000000000000000000010000000000000000100000000000011
SILV	5	0101100111100011000010000010000000000010010000000000000000000000001110000000000000000000000000
SLC11A2	5	1111110010010010000010001110001100000010000000010001001100000001000010000100101000000000000010
SLC39A5	5	0101100111000011000010000010000000000010000000000000000000000001001010000100000000000000000010
SLC6A12	5	1112100010001011101011000000000000000010100100000000000000000000010000000000011200000100000010
SOCS2	5	1111110010000000000010000010110000000110000000011001001100000011000010000100100000000000000000
SRGAP1	5	0101000011101011011010001010000000000010010000000000000000001000000010000000000000000200000000
STAT2	5	0101100111000011000010000010000000000110010000000000001000000001201110220200100000000000000020
STAT6	5	0101100111100011000010000010000000000010000000000000000000000000000010000000000000000000000010
TAPBPL	5	1111001010001011001010000000000010000010000000000000000000000000000000000000000000000000000010
TCF20	5	1101001010000001110011000000000011000010001010000000000000100000000001100210100100000000000001
TENC1	5	0002200011110010000010001010000000000010000000010000000100000011000010000100010000000000000010
THY28	5	0111000011100010011010100010000010000000100010000100000000100000010010000000000000000000000100
TIMP3	5	1100001011100010000010000010000011000010001000000001001000000011000000000100000000000000000011
TMEM4	5	0100100111100011000010000010000000000010000000000000000000000000000010000000000000000000000010
TPIS	5	1111001010001011001010000000000011000010000000000000000000000010100000000000001000000000000011
TUB	5	0010000010001010001010000000000000000010100100000000000000000000000000000000011000000100000010
UBE2N	5	1111110010000000000010000010110020000010000000011001001100000011000010000100100000000000000000
USP15	5	0111000011101011011010000010000010000000000010000000000000001000010010000000000000000000000000
USP5	5	1111001010001011001010000000000011000010000000000000000000000010010000000000001000000000000011
ADH1A	6	0000100111101001101000000000000000001000101001010000000000000010000000000010000001000000000010
ADH1C	6	0000100111101001001000000000000000001000101001010000000000000010000000000010000001000000000010
ADH7	6	0000100111101001001000000000000000001000101001010000000000000010000000000010000001000000000010
AFR227	6	1110000111101101001000001001000000101000101101010001000000000000100000000000010000000000000000
ANAPC4	6	0100000011110101000000000000000000000000001000000010100000001000000000000000000110100000000000
ANKRD17	6	0010000101111101001000001001000000101001010001010000000000100000000000000000010000000000000000
APBB2	6	1100000011111100001100000001000000001000000001010000000000000000010000000000000000000000000010
BM1329	6	0100100111101001001000000000000000001000101001010000000000000010000000000010000001000000001011
BM143	6	1100000001110001000000000000000000000000001000000010000000101000000000000000000001000000001101
BM415	6	0100010011110001000000000001000000100000000000010000000000000000100000000000010100000000000001
BM4311	6	1110000111101111011000001001000000101110101101110001011100010000100000000000010010000000000001
BM4322	6	0100020010010001000000000000000000000000001000000000000000000000000000000000000000000000000000
BM4528	6	1100000010011001001000000001000000001000000001010001001000000000100000000000000000000000000000
BM4621	6	1100000011111001000000000001000000101000000001010000000000000000100000000000000000000000000000
BM8124	6	0110000111101011001000001001000000100000001000000000000000000000000000000000010000000000000000
BMC4203	6	1111000010001100011000000001000000100000001000000000010000011000001101000001010000000000010000
BMS518	6	1110000011110001000000000000000000000000001000010000100200010002002200000100000000000000001110
BMS690	6	0100000011110101000000000000000000000000001000000010000000001000000000000000000010000000000000
BovGen_152	6	1000000010101000001100000001000000001000000001010000000000000000000000000000000000000000000010
BovGen_155	6	0100001111001011001000000001000000100000001000010000000000000000000000000000000000000000000000
BovGen_40	6	1001000111111011001000100101001010000000001010010000000000000000011100000000010100000000000000
BovGen_41	6	1100000011111001001000100000001010000000000100000000000000000000100000000000000000000000000000
BovGen_52	6	1011000111101011001000000001000010000000011000010000000000000000011100000000010100000000000000
BovGen_58	6	0100001111101111001000001001000000100000001000010000000000000000010000000000000000000000000000
BovGen_67	6	1100010011110001000000000001000000101000000000010000000000000000100000000000110100000000000000
BovGen_90	6	0110000111101111001000001001000000101000010100100000000000000000000000000000100000000000000000
BovGen_93	6	0100001110001111001000100001110000100000001000000000000000000000000000000000000000000000000000
C6	6	0110100010000101000000000000000001000000100000010000000000000010000010000000000001000000020100
CENPE	6	0100100111101001001000000000000000000000100000010000000000001010000010000010000001000000000000
CPEB2	6	0000000110001111001000100001000000100000001100000000000000000000000000000000000100000000000010
DIK082	6	0100000011110001000000000000000000000000001000000010000000001000000000000000000000000000000000
ELOVL6	6	0110100010000001000000000000000001000000100000010000000000000010000000010000000001000000000010
ETH8	6	0100001111101111001000001001110000100000001100010000000000000000010000000000000000000000000000
FBN15	6	1100000011111001001000000001000000001000000021010000000000000000100000000000000000000000000000
ILSTS087	6	0000000111111101001000001001000000101000000001010001001000000000000010000000010000000000000000
ILSTS093	6	0010110100000001000000000000000000001100000101001000000000011010001100010000000000000000001010
ILSTS097	6	0100000010011001001000000001000000001000000001010000000000000000000000000000000000000000000000
KCTD8	6	1100000010011001001100000001000000001000000001010001001000100000100000000000000000000000000000
LIAS	6	1100000011111000001100000001000000001000000001010000000000000000000000000000000000000000000010
mj008p21.r	6	0100001111101111001000001001110000100000001100000000000000000000010000000000000000000000000000
MTMR3	6	0100001110001111001000100001000000100000001000000000000000000000000000000000000000000000000000
MTP	6	0100000111101001001000000000000000001000101001020000000000000010000000000010000001000000000010
NFKB1	6	0100100111101001001000000000000000000001100000010000000000001010000010000010000001000000000000
PPARGC1	6	1100000001110001000000000000000000000000001000000010000000001000000000000000000001000000001100
R2	6	1000000111101011001000100000000000000000001100000000100000000000000000000000000100000000000010
R235	6	0100001110001011001002000002000000100000001000000000000020000000000000000000010000000000000000
R260	6	0100000010011001001000000001000000001000000001010000000000000000200000000000000000000000000000
R305	6	0100210011110001000000000001000000100000000102010200000000000000101002200000110100000000000020
R472	6	0100200011111011001000000001000000100000001000000000000000100000100000000000010000000000000010
R48	6	0100000011110001000000000000000000000000001000000000000000000000000000000000000000000000002002
RM028	6	0100100011111001001000000001000000101000000001000000000000000100100000000000000000000000000000
RSJW391	6	0000001111101011001000001001110000100000001000010000000000000000000000000000000000000000000001
RSJW887	6	0010000111111101001000001001000001101000011000010001000000010000000000000010010000000000000000
RSJW888	6	0010000111111101001000001001000000100000011000010000000000000000000000000000010000000000000000
RSJW889	6	0110000011111011001000001001000000100000001000010001001000000000000000000000010000000000000000
RSJW890	6	1110000011111011001000001001000000100000001000010001001000000000000000000000010000000000000000
SPARCL1	6	0100002211101011001000000000000000000000001000010000000000000000010000000000000000000000000000
TGLA37	6	1100000011110001000000000000000000000001001000010100000000000000100000000000000000000000002110
UGDH	6	1100000011111000001100000001000000001000000001010000000000000000000000000000000000000000000010
39692	7	1110001000011011011010000000000000000000000100000100000100000001000000010110000100000000000001
ABHD8	7	0010101100010111010000000000000000100000010000010000100011000000010000000000101000100000001001
ACSL6	7	0110101000011011011010000000000000000000000100000100000100000011000000000100000100000000000001
ADAM19	7	1000000110000001100001000100001110101001100101010000100000000010000010001000100100000000010000
AES	7	1110000000111010011010001000000000000001000100000100000000000000000000010010010100000000000001
ALDH7A	7	0100101000000000210010000100001100001001000101110100000100000011000000010110001100000000000001
AMH	7	0010001000011010011010001000000000000000000100000100000100000001000000000100000000000000000002
ANXA6	7	1100001100000000100001000110001110000000000000010100000100000010000010000000000000000000000001
AP1M1	7	0110101100010111010000000000000000100000010000010000120001000001010000100100101000000000001001
AP1M2	7	0110101101110011000000001100001100001000010101001100000000010000010000110010110000000100001001
AP3D1	7	0000001000000010010010001000000000000000000100000100000100000001000000000110000100000000000001
APBB3	7	0000101001100001010000010000000000001000000001001100100000000010000000000000200000000000001001
ARAP3	7	0000101001100001010000000000000000001000000001101100000000000011000000000100000000000000001001
ARMC6	7	0010101100001111011000000000000010100000010010010000000000000000010000000000001000000000000001
ARRDC2	7	0010101100000110010000000000000010100000010010000000000000000000010000000010101000000000000001
BL1043	7	1001100000000001000000000000000000100001000100000000010000000010000010000000000100000000000000
BL1067	7	0111101000010100000000001110001100100000000000011100000000000000010000000010100000000100001101
BL5	7	0111101100010110010000001111001100100000000100011100000011000000010000010000100000100100001101
BM1557	7	1000001110000001100001000100111100100100101000000000110100100011000000000100100110000000000001
BM2607	7	1110011000011111111010001000000000001001000101000100000000000000100110010010110100000000000001
BM6105	7	0110111000111110111110000000000000001000000000010100000100000010000000000010001100000000000001
BM6117	7	0100100001101000001000000100001100000000000100000000000100000010000011100000000000001000000001
BM7208	7	0000010100000000001001000000000000101001001001000100010100000010000000000000000000000000000000
BM7247	7	1100101000000010000000000100001100000100100100000000000100101001000010000110100000000000000001
BM741	7	0000101000000000110010000100001100000100000000100000000100000011000001110100001100000000000001
BM9065	7	0000010100001000101001000000000000101000001001000100010100000010000000000000000000000000000001
BMS1247	7	0001100000001001001000000100000000100001000000010000010000000011000010000100000000000000000000
BMS1331	7	1000000010002000000001000100111100100001001000000100010100000010000000000000100100000000000001
BMS1979	7	1001000000001001101101000000000000100100001000010000010000000011000010000100000110000000000001
BMS2209	7	1000010000001001101001000000000000101000001001010100010000000010000000000000000100000000000000
BMS2258	7	2100001200000001100001000110001110200000020000010100000100000010000000000000010000000000000001
BMS522	7	0000110000001001101001000100001100000000001000010000010000000010000000000000000100000000000000
BMS713	7	0110101000010111010000101200001000100100010000010000100011000001010001100100101000100000000001
BMS792	7	1000000110001000101001000100001110001000000001010100000100001010000011000000000100000000000000
BMS904	7	1000100001100001000001000110001110001000010001000100000000000010000000000010010010000000001001
BOBT24	7	1110001000011011111010000000000000000000000100000100000100000001000000010110000100000000000001
BovGen_161	7	0111101101111011001000001000000000000001010100000100000000000000000010010010110000000100000001
BovGen_99	7	1100101001101001001000000100001100001000010101001000000000000011010001100100000000000000001001
BP41	7	0111001100010000000000001110001100100000000000001100000000000000010000000010000000000100001101
BRD4	7	0110001100010111010000001011110000100000010000010000000011000001010001000100100000100000000001
BRD8	7	1000100001110002000000000000000000001000010001101100000000000020000000000000100000100000001001
BTBD2	7	1100101001101011001000000100001100001000010101001000000000000011010001100100000100000000001001
C19orf22	7	0100101001101001001000000100001100000100010100000010000000000111010001100100100000000000001001
C19orf28	7	1110001000011010011010001000000000001001000101000100000000000000000000010010210100000000000001
C19orf4	7	0010101100000111010000000000000000000000010000000000000010100000010010000000101000000000000001
C19orf6	7	1100100001100000001000000100001100000000010100000000000000000011010001100100100000000000000001
C3	7	0110001101111010012000001000000000000000000100000100000000000000000000000010000000000000000001
CALR	7	0110101101110100000000001100001100001000010101000100000000000000010000000100000000000000000001
CAMK2A	7	1000101100000000100001000110001110000000000000010100000100000010000000000000000000000000000001
CCL25	7	0111101101111000001000001010000000000000010100000100000000000000000000010010110000000000000001
CD97	7	0111101100010100000200001110001100100000000000011100000000000000010000000010100200000100001101
CGB7	7	0100100000000010000000000100001100000000100100000000000100001000000010000010100010000000000001
CGI-111	7	0100101000001010111010000100001100001100000101010100000100000011000000000110001100000000000001
CHERP	7	0010101100010111010000000000000000100000012000010000100001000001010000000100101000000000001001
CIRBP	7	1100101001101001001000000100001100000000010100001000000000000011010001100100100000000000001001
CNN2	7	1110101001101011001000000100001100000000010100001000000000000011010001100100100000000000001001
COPE1	7	2010101100000111010000000000000210100000010010010000000000000000000000001000000000000010000000
CSF1R	7	1000001100000000000000000110001110000000000000010100000100000010000000000000000000000000000001
CSKB071	7	0100101001101001001000000100001100000000010100001000000100000010010001100000110000010000001001
CSNK1G2	7	1100101001101010001000000100001100001000010101001000000000000011010001100100000100000000001001
CSPG2	7	0000010100000001100001000000000000101000001101000100110100000010000000000000100000000100000000
CSSM020	7	1110001000011010011010001000000000000001000100000100000000000000000000010010110100000000000001
CSSM029	7	1100100001101001001000000100001100000000010100001010000000000111011001100100100001000000001001
CSSM057	7	0000100001100001000000000000000000001000010001101100000000000011000000000100000010000000002001
DAPK3	7	1110001000011012212020001000000000021001000101010102202000012200020222210010110100000100000001
DBN1	7	0100100000000000000000000100001100000000000100000000000100000010000011100000000000000000000001
DDX41	7	0100100000000000000000000100001100000000000100000000000100000010000011100000000000000000000001
DHPS	7	0110101121111110001100001100001100001200010101000100000000100001010000010110101000000100000001
DIK050	7	1000101100000001100001000110001110001001010001111100000000000010000001100010000010000000001001
DIK079	7	0110101101110101000000001100001100000000010000010100000000000001010000000110100000000100000101
DOCK6	7	0111001101110000000000001100000000000000010100000100000000000000010000000000000000000000000001
EIF4EBP3	7	0000101001100001010000010000000000001000000001001100000000000010000000000000000000000000001001
FAM31C	7	0110001101111010011000001000000000000000000100000100000000000000000000010010000000000000000001
FARSLA	7	0010001101110000000000001100001100001000010101000000000000000001000000000100000000000100000001
FBN3	7	0110101100110000000000001000000000000000010100000000000000000000000000010000010000000000000001
FCHSD1	7	0000101001100001010000000000000000001100000001101100000000000011000000000100000000000000001001
FLJ10404	7	0000000000000000000000000100000000000000000100000000000100000010000011100000000000000000000001
FLJ12949	7	0110101101110110000000001100001100001000010101001100000000000000010010010010110000000100001001
FLJ14009	7	1110001002211012211010201210000000100001000102000100000000100000000000110010110100000000000001
FLJ20241	7	0110101100010100000000001110001100100000000000011100000000000001010000000120000000000100001101
FLJ20422	7	0110101100011111011000000000000000100000010000010000000000000000010000000000000000000000000001
FLJ20531	7	0100100001100000001000000100000100000000000100000000000100000010000001100000110000000000000001
FLJ31951	7	1000000010000001000001000100001100101001100101000000000000000010000010000000000100000000000000
G3BP	7	0100000100000000000000000100001110000000000000000100000100000010000010000000000000000000000001
GNB2L1	7	1100101011111011011000001101001110100000001100011000000100001010010011100000110000001000201001
GPR108	7	0110001101111010012000001000000000000000000100000100000000000000000000000010010000000000000001
GPRK6	7	0100000000000000000000000100000000000000000100000000000000000010000011100000000000000000000000
GPSN2	7	0111101100010101000000001110001100100000000000011100000000000020000000010010100000000100001101
GPX4	7	1100101001101001001000000100001100001000010100000000000000000011010001100100100000000000001001
HA-1	7	1100100001101001001000000100001100000000010100001000000000000011010001102100100000000000001001
HARS	7	0000100001100001010000010000000000001000000001001100000000000010000000000000100000000000001001
HDAC3	7	0000101001100001010000000000000000001200000001101100000000000011000000000100000000000000001001
HINT1	7	0110101000011010011010000000000000000000000000000100000100000011000000000100000100000000000201
HK3	7	0100100000000010000000000100001100000000000100000000000100000000000011100000100000000000000000
HSPA9B	7	1000101001100001000000000000000000001000010001000100100000000010000000000000100000000000000001
HSPC111	7	0100100000000010000000000100001100000000100100000000000100001000000010000010000010000000000001
HSPC142	7	0010101100010111010000000000000000110000010000010000100011000000010000000000101000100000001001
ICAM5	7	0010201101110000000000001100001100001000010101000100000000010000010000000020010000000100000000
IDVGA62	7	0110101101110000000000001100001100001000010101001100000000000000010000010010110000000100001001
IDVGA90	7	0111101100010101000000001110001100100000000000011100000000000001010000000110100000000100001101
IGLC1	7	1100001101111010011010001000000000000000000101000100000000000000000000010010000000000000000001
IK	7	0000100001100000010000010000000000001000000001000100000000000001000000000000000100000000000001
IL1RL1LG	7	0110101101110011000000001100001100001000010101001100000000000000010000010010110000000000001001
IL27RA	7	0111101100010101000000001110001100100200000000011100000000000001010000000110100000000100001101
IL4	7	1110001000011011011010000000000000000000000100000100000100000001000000010110000100000000000001
ILSTS001	7	0010001100010111010000000000000000100000010000010000100001000001010000000100101000000000000001
ILSTS006	7	0000010000001001101001000100001100100000001000010000010000000010000000000000000100000000000000
INRA053	7	1000010000001000001100000000000000000100001000010000010000000011000010010100000100000001000000
INRA112	7	1000101100000001100001000110001110001000010001110100000000000010000001100010010011000000000001
INRA192	7	1000000110000001100001000100001110001000000101010000000000000010000000000000100100000000000001
INRA229	7	1000100001100000000000000000000000001000010001000100000000000000000000000000100000000000000000
INSR	7	0011101101110000000000001000000000000000010000000100000000000000010000010010010000000000000001
IRF1	7	1110001000011011011010000000000000000000000100000100000100000001000000000110000100000000000001
ISYNA1	7	0010001100000111010000000000000010100000010000000000000000000000000000000000001000000000000002
ITGB1BP3	7	1110001000011012211010001000000000001001000101000100000000000000000000010010220100000000000001
KIBRA	7	1000010010000000000000000100111100101001001001000100010100000010000000000000000101000000000001
LASS1	7	0010101100000111010000000000000010100000010010010000000000000000010000000000001000000000000001
LASS4	7	0111101101111011001000001000000000000001010100000100000000000000000000000010210000000200000001
LOC90379	7	0111101100010100000000001110001100100000000000011100000000000001000000000110000000000100001101
LPHN1	7	0111001100010100000000001110001100100000000000001100000000000001010000000110000000000100001101
MAP2K7	7	0111101101111011001000001000000000000000010000000100000000000000000000010010110000000000000001
MATR3	7	1000101001100001000000000000000000001000000021000100000000000010000000000000100000000000000001
MBD3	7	1100100001102002002000000000000100000000000101000000000000000011010001100100000100000000000001
MCOLN1	7	0111101101110011000000001000000000000000010000000000000000000000010010010010110000000100000001
MEF2	7	1200210002201001101201200020000000101000101001010022110000010210020010000000100100000000000000
MGC10067	7	1000000010000001100001000100001100101001100101000000000000000010000010000000000100000000000000
MGC15716	7	0111101101111011001000001000000000000000010100000100000000000000000000010010010000000000000001
MGC3169	7	0010101100010112010000000000000000100000010000010000100011000001010000000100101000100000001001
MGC3262	7	0110101101110011000000001100001100001000010001000100000000000000010000010010110000000000000001
MGC4238	7	0110101121112111001200001100001100001000010101000100000000100001010000010110110000000100000001
MGC4767	7	1100101001101011001000000100001100001000010101001000000000000011010001100100000100000000001001
MLLT1	7	0110101101111010011000001000000000000000000100000100000000000000001000000010010000000000000001
MRPL34	7	0010101100010111010000000000000000100000010000010000100011000000010000000000101000100000001001
MYO1F	7	0110101101111010011000001000000000000000011111000100100011110000111110000010000000000000000001
NDUFB7	7	0111101100010101000000000010001100100000000000011100000000000000010000010010100000000100001101
NDUFS7	7	1100100001101000001000000100001100001000010101001000000000000011010001100100100000000000001001
NSD1	7	0100100000000001000000000100000100000000000100000000000100000010000011100000000000000000000000
OARAE129	7	1000010010000000000000000100111100101001001001000100010100000010000000000000000101000000000001
OLFM2	7	0110001101210000000000001100001100002000010101001100000000000000010000000010010000000100000001
PCP2	7	0111101101111011001110001000000000000000010000000100000000000000010000010010110000000000000001
PCSK1	7	1000010000001001100000000100000100000000001000000000010000000010000000000000000110000000000000
PDE4A	7	0110001101110000000000001100002100001000010201001100000000000000010000000020020000000100002001
PDLIM7	7	0100100000000000000000000100001100000000000100000000000100000010000011100000000000000000000001
PEX11G	7	0110001101100000000000001000000000000000010000000100000000000000010000000010000000000000000000
PGLS	7	0010201100010111010000000000000000100000010000020000000011000000010000000012101000100000001001
PKN1	7	0111101100010101000000001110001100100000000000011100000000000000010000000010100000000100001101
POLR2E	7	1100101001101001001000000100001100000000010100001000000000000011010001100100100000000000001001
PPAN	7	0110101101110020000000001100001100001000010101001100000000000001010000000010010000001000000001
PRDX2	7	0110101101110110000000001100001100001000010101000100000000000001010000010110000000000100000001
PRKACA	7	0111101100010101000000001110001100100000000000011100000000000010100000000110100000000100002101
PRKCSH	7	0121201101210002000000001000000000000000010100000200000000000000010000000000000000000000000000
PRSS15	7	0110101101111010010010010000000000000000000100000100000000000000000000000110000010000000000001
PTBP1	7	0100101001101001001000000100001100000000010100001000000000000010010001100100100000000000001001
Q86W54	7	0000100001100001000000000000000000001000000001000100100000000010000000001000100000000000000001
Q86YE5	7	1010000101000010000000001000000000000000000100000100000000000000000000000010010000000000000001
Q92619	7	1100000001100000001000000100000110000000000100000000000000000011010001100100100010000000000000
Q9H6K5	7	0111101101111020001000001000000000000000010000000100000000000000000000010010210000000000000001
Q9ULM7	7	0100100001100000001000000100001100000000010100000000000100000010010001100000110000000000000001
Q9UPR6	7	0110001000011000001101001000000000001001000001000100000000000000000000000010020100000000000001
Q9Y2H9	7	0110101101110122002000001100001100001000010101000100000000000001010000010110000000000100000001
R1	7	0100210000001000001010000100001100001200000101020100000100000011200000000110001100000000000001
R106	7	1000000010000001200000000100001100101001100001000000000000000010000012000000000100000000000000
R114	7	0000000110000001100000000100001110001000000001000000000000000010000000000000000100000000000000
R199	7	1001100000000001001002000000000000120001000000010000020000000012000010000100000000000000000000
R226	7	1001000000000000001100000020000000100000001000010020010000000011000010000100000110000000000000
R234	7	1000010000001000101002000000000000101000001001010000010020000010000000000000000100000000000001
R266	7	1000010000000000201002000000000000101000201001010100010002000010000000020000000002000000000000
R280	7	1000110000001010001102000000000000010000001000010000010000000010000010010000000100000000000000
R308	7	0100211000000010000000000100001100000000100100000000000100000000000012010000000010000000000001
R331	7	0010221100000111010000000000000010120000010010010000000000000000010000020000101000001000001001
R42	7	0210201101110000000000001100001122001000010101000100000000000000010000020010010000000100200001
R459	7	0000200110001000000002000100201110201000000001000000000100000010000010000000000100020000000000
R471	7	0000200110000001100001000100001110001000000101010000000100000010000010000000000100000000000000
RAB11B	7	0111101101111000001000001000000000000001010100000100000000000000000000000010010000000000000001
RARS	7	1000010010000000000002000100111100101001001001000200010000000100000000000000000101000000000001
RASA1	7	1000010000000000001001000000000000101000001001010100010100000010000000000000000100000000000000
RENT1	7	0010101100000111010000000000000010100000010010010000000000000000010000000000001000000000000001
RFXANK	7	0120101000011111011000000000000000100000010000010000000011000000010000000000001000100000000001
RIc11A	7	1000100001100001000000100000000000001000010001111100000000000011000220000100020010000000001001
RIL	7	0110001000011011011010000000000000000000000100000100000100000011000000000110000100000000000001
RM006	7	0110111101111011011011001000000000000000000100000100000000000100011010010010110000000100000001
RM012	7	0010101100000111010000000000000010100000010110010000000000000000010000000000101000000000001001
RME30	7	1000000110000001100001000100001110101000100101010000000000000010000010000000100110000000000000
RSJW894	7	1101100001101001001000000100001100000000000100000000000100000010010001100000110000000000000001
SAFB	7	1110101101111012011010001000000000000000000100000100000000000000000000010010210000000000000001
SEMA6A	7	0000101000000010000000000000001100000000100100000000000100001000000010000010100010000000000001
SGT	7	0110001000011010011010001000000000000001000100000100000000000000000000000010000100000000000001
SGTA	7	1110001000021010011010001000000000000001001000000100000000000000000000010010020100000000000001
SH3GL1	7	1110001000011011211010001000000000001001000101000100000000000000000000010010110100000000000001
SIRT6	7	0110001000011010011010001000000000001001000101000100000000000000000000010010100100000000000000
SITPEC	7	0111101101110000000000001000000000000000010100000100000000000000010000000010010000000000000001
SLC	7	0000001000011021011010000000001000000000000100000200000100000010000000000110000100000000000002
SLC26A2	7	1000000100000000000000010110001110000000000000010100000000000010000000000000000000000000000001
SMARCA4	7	0111001101110011000000001100001100001000010101000100000000000000010000010010110000000000000001
SNAPC2	7	0111101101111000001000001000000000000000010000000100000000000000000000000010210000000000000001
SNCB	7	0100100001000000000000000100001100000000100100000000000100000000000011110000000010000000000001
SPARC	7	1100001100000001100001000100001110000000000000010100000100000010000010000000100000000000000001
SPATA11	7	0110101101111010011000001000000000000000000100000100000000000000000000010010010200000000000001
STXBP2	7	0111101101111002000000001000000000000000010000000100000000000000010000000010010000000000000001
TCEB3BP1	7	1100101001100010001000000100001100001000010101001000000000100011010001100100000100000000001001
TGLA164	7	1100101000000010000000000100001100000000100100000000000100001001000010000100001000000000000001
TGLA176	7	0110101100010110010000001111001100100000000100010100000011001001010001110100100000100000001001
TGLA303	7	0100101000001110101010010100001100001100000101010100000100000011000000000110011100000000000001
TGLA48	7	0110100000011010011011000000000000001000000000000100000100000010000001100010001100000000000001
THOP1	7	1110001000011010111010001000000000000001000100000100000000000000000000010010010100000000000001
TIGD6	7	1000000100000000000000000110001110000000000000010100000000000010000000000000000000000000000001
TNIP1	7	1100000100000000000000000110001110000000000000010100000100000010000000000000000000000000000001
TRIF	7	1110101101111011111010001000000000000001000100000100000000000000000010010010110000000000000001
UBXD1	7	0110101001111010011010001000000000001001000101000100000000000000000000010010000000000000000001
UCRQ	7	1100100001101011001000000100001100001000010101001000000000000011010000000100000100000000001001
URB051	7	0110101101110000000001001100001100001000010101001100101000000000010011010000110000000000001101
UWCA20	7	1100101001000010000000000100001100000000000100000000000100000000000011100000100010000000000001
VDAC1	7	1100001001100011000000000100001100000000010100101100000000000011010000000100000100000000001001
XAB2	7	0110001101100000001000001000000000000000010000000100000000000000010000000020020000000200000001
Y202	7	1110001000011011011010000000000000000000000100000100000100000001000000010110000100000000000001
YE01	7	0100100000000000000000000100001100000000000100000000000100000010000011100000000000000000000001
ZSWIM4	7	0010101100011100000000001110001100100000100000010100000000000001010000000110100000010100000001
2010111I01Rik	8	1101100001101000101101000000110000000010000100000000000000000001000010000100011000000000010000
5B16C3	8	0001110000001010000000000000110000000000010010010001001000000001000010000000010000000000000000
ACO1	8	1101011101100101000000100000110011101001001100000000001100000000010001100000010000000000001001
ALDOB	8	1101000010000000100101000000110000200010000000000000000000020001000010001100000001000001000000
ALG2	8	1000010001100001000100100000000000000001000000010001001000000001000010000100000000000000000010
Anp32b	8	0000020001100001000100100000000000000000000000010001000000000000000010000000000000000000000000
ASTN2	8	0010100111100100000100001100001100000000010100000000000100000010000000000000010000000000000000
ATP6J	8	1110100111102210000000000100001100000000010100000000000100000000000000000000011000000000000000
B4GALT1	8	0000112001100010000000000000000000000000000100010101001000000000000010001000000000000000000000
BL1080	8	1100011011101100001000000000000000000000000100001000001100000000000010000000100110000100001102
BL36	8	1100010011101001001000100100001100000000000000010000001000000001010010000100100000000000000000
BM2304	8	1101110000101010101000000000110000000010010100010000001000000001000010000100010000000000000000
BM310	8	1100011011100100000100100000110010000000001000010000001111000000110010000000001100100100000001
BM3412	8	1101100001101000101001000000110000000010000100010000001000000001000010000100010000200000010000
BM3419	8	0001000001100000000000100000110010000000001100001000001000000000000000000000000000000000000001
BM4006	8	1000010010001101002000100100001100000000000000010000001000010001010010000100200010000000000000
BM711	8	1121200011100000100101000000110000000000000000000001001000000001000000000100001000000001100000
BM8129	8	1101100001101010101001000000110000000010010100010000001000000001000000000100010000000000010000
BMP1	8	0100110001100001000000100000000000000001010000010101001000000000000000000000010000000000000000
BMS1341	8	1100100010000001100001100000000000000000000100000000001000000001010010000120000000000000000000
BMS1591	8	1121011011100100000100100000110000000000001000000000001100000000010000000000001100000100000000
BMS1864	8	0001001000001101001100100000000010000000001000001000001100101000000010010000011110000000001101
BMS2072	8	1100110001100001000100100000000000001100000100010001001000000001000000000100010000000000001000
BMS2196	8	1100100011101000101101000000110000000000000100000000000000000001000010000100011000000000010000
BMS2629	8	0110000111100100000100001100002100000000010100000001100000000010000000000000000100000000000000
BMS2847	8	0111100111100100000100001100001100000000010000000000100100000010000000000000010100000000000000
BMS381	8	0001110000001010000000000000110000001000000100010001001000000001000010001100010000000000000000
BMS678	8	1100111010001100001000000000000000001000000100010001001100000100110010000000101000000100000001
BMS836	8	0110100111100100000100001100001100000000010000000001101000000010000000000000110100000000000000
BMS887	8	0000010001100001000100100000000000000000000000010001001000000000000010000000010000100000000000
BP2	8	1101011111100100000100100000110010000000001000010000001100000000110000000010001000000100000001
BZ872334	8	0100110001100010000000000000000000000000010000010100001000000000000010000000011000000000000000
BZ948637	8	0000110001100010000000000000000000000001000100010101001000000000000010001000000000000000000000
CA9	8	0000010001100001000100100000000000000000000100001001000000000001000000001100011000000100001000
CC522613	8	0100110001100010000000000000000000000000010000020101001000000000000010000000011000000000000000
CLU	8	1001011101100101010000100001110011101001101100000000101100000001110000000001110000010001101001
CSSM47	8	1010100111100100000100001100001100000000010100000000000102000010000000000000011000000000000000
CTSB	8	0001011101100101000000100000110011101000001000000000001000101000000001101010001100010001000101
DIK106	8	2101011111100100000100100000110010000000001000011000001100000000100000000010001000000100001101
DIK74	8	1101000010000000100101000000110000000010000000001000000000000000000000000000000001000000001000
E0111H20	8	0001011001101101001100100001000011100000001100001000001100101000000011111000011100000000001101
E0280F22	8	0001011001101101001100100002000011100100001000001000001100101000000011111000001100000000001101
E0340D17	8	0001021001101101001100100000000011100100001000001000001100101000000011111000001100000000001000
E0440E20	8	0001021001101101001100100000000011100000001000000000001100101000000011111000001100000000001101
EPB72	8	0110000111100100000100001000000000000000010100010001101000000010010001000000100000000000000010
FBXO8	8	0000000001100000000000100000110010000001000000001000001100101000000001100010000100000001001101
FDFT1	8	0001011101100101000000100000110010001000001000000000001000101000000001100010001100010001000001
FLJ14431	8	0001001011101101001100000000000011100100001100001000001100100000011111111000001100000000001101
FRMPD1	8	0000010001100001000100100000000000000000000000010001001000000000000000000000010000000000000000
GCNT1	8	0100110010000001000100101000000000000000000110000000001000000001010010001100000010000000000000
HEL9	8	0101110001101010101001000000110000000010010100010002001000000001000010000100010000000000000000
HPGD	8	0001011101100101000000100000100010101001001000001000001100101000000001100010000100000001001101
HR	8	0100110001100001000000100000000000000001010000010101001000000000000000000000010000000000000000
HU414	8	1100110010001001000000100000020000000000000120000000001000000001010010001100100010000000000000
HUJ174	8	0000010000100001000100101000000001000000000100011101100000000001100001110100001000000100001101
IDVGA11	8	2111011101100101000000100000110010001000001100001000001000100000010000000000000100010001001101
INRA122	8	1100110010000001000000100000000000000000000110000000001000000001010010000100000010000000000000
INRA129	8	1100110010000001100001100000000000000001000100000000001000000001010010000100000000000000000000
INRAMTT180	8	0000011011001100000000000000000000000001000100011000001100000000000010000000101100000100001101
KIAA0020	8	1100010010001101001100100100001100000001000100010001001100010001010010000100100000000000000000
KIAA1712	8	0001011101100101000000100000110010001001001000001000001100101000000001102010021100000001001101
LPL	8	1100010001100001000000100000000000000000000000010100001000000001010000000100000000000000000000
McM64	8	1000110011100001000200101100000000000000000000011101001001000001010000010100000102200000000002
mj52d08.r	8	0000010001100001000100100000000200000000000100001001000000000001000000000100012000000000000000
MSRAE	8	0001010101100101000000100000110011100000000100000000001100101000000001101000011100010001001101
MYT1L	8	0110000111100100000100001000000001000100000000010001101000000011000000000100001000000000000000
NM_021174	8	0100110001100001100000100000000000000001010000010101001000000000000000000000011100000000000000
NPR2	8	0000000001100001000100100000000000000000000100001001000001000001000000000100010000000100000000
OGN	8	1100100011101000101101000000110000000000000100000000000000000001000010000100001000000000010000
PHF19	8	0110000111100100000100001000000001000000010100010001101000000010000001100000100000000000000000
PHF2	8	1000100011101000101101000000110000000000000100000000000000000001000000000101001000000000100000
PTK2B	8	0000110001100010000100000000000000000001000100010101001000000000000010001000010000000000000000
R174	8	0101000011100000100102000000110000000000000000000001001000000001000000000102001022000000200000
R196	8	1110100010000001100002100000022000220000000100000000021000000001010010000100200000000000000000
R245	8	2021011101110100000002100000110010000000200100200000001110121000210011110000001100010001201101
R330	8	0000211011101200001000000000000000000000000100021000001100000000000010020000101100000120001101
R454	8	0100211011100100000000000000200010000000010100000000001111000000110000000000010100020100000001
R457	8	0100220010000001000002101000200000000000000100000000002000000001010010001100000010020000000000
R69	8	0001001001101101001100100000000010000100001000001000001100101000000011111000001100000000001101
RM032	8	1100110010000001000100101000000000200001000110001000001000000001010010000100000000000000001100
RM321	8	1001011101100101000000100000110010000000001100001000001000000000000000000000000000000000001101
RSJW423	8	1001011101100100000100100000110010000001001000000000001000000000000000000000001000000000000001
RSJW694	8	0100100011101000101100000000110000000010000100000000000000000001000000000100000000000000000000
STOML2	8	0100010001100001000100100000000000000000000110001001001000000001000000000100011000000100001100
STSD	8	1100110010000001000000101000000001000100000110001010101000010001010010001100100010000000000000
TGLA10	8	1100011011100100000000000000000010000000000100010000001111000000100000000000000100000100000001
TGLA13	8	1100110010000001100001100000000000000001000100000000001000000001010010000100100000000000000000
TLN1	8	0000010001100001000100100000000000000000000100001001001000000001000000000100011000000100001100
TPM2	8	0000010001100001000100100000000000000000000100001001001000000001000000000100011000000100001100
URB37	8	1000010001100001010100100000000000000001000000010001001000000001000010000100000000100000000000
UW63	8	1100010010000001100001100000000000000001000100000000001000010001010010000100100000000000000000
UWCA47	8	0001001011101101001100000000000011100120001100001000001100101000001111111000011100000000001101
XPO7	8	0100010001100001000000100000000000000001011000010101001000000000000000000000020000100000000000
Xpo7	8	0100110001100001000000100000000000000001010000010101001000000000000000000000010000000000000000
24387	9	1000001000000000000010000000000200000001010010000010100000000110000000021010000100000000000001
05080WGS	9	1100001000000001000010000000000010001000000011010000100000000000000001100000001000200000000001
05556WGS	9	1100001000000001000010000010000000001000000001010000100000000000000001120010000000000000000001
27	9	1100011000000000100011001000110000000000011110000001111100000000010000001000010000001000000011
2805HUM	9	1100001001100001000010000000000000000000000000010000100100000000000000000000000000000000000001
2805WGS	9	1000001001100001000010000000000000000000000000010000100100000000000000020000000000000000000001
2ACPLAGC1	9	1100000000000000000110001011000000000000001020000000000000000010000000000001000000100000110000
5B39H4	9	1001011101110111010110001010110010000010000110101110100211000100100001100001011001100100111100
A10	9	1000000000000000000010010010000000000001010000010010100000000110000000021000010101000000000001
AIG1	9	1001000000000000000110000001000000000000001010000000000000000010000000010000000000000000000000
AIGI	9	1001100000000000000010000001000000001000001001000000000000000010000000010000000000000000000000
AK094944	9	1101000020000000000110001001000010000001001010000010000000000110000000000000000000000000000000
AMD1	9	1100001000000001000010000000000010001000000021010000100000000000000001100000001000000000000001
B3GAT2	9	0000101000011001011010000000000010000000000110010000100000001000000002000000000000000000002000
BAI3	9	1100001000011011011010001010000010000000000010010010100000001100100001110001010100000001110000
BCTGF	9	1100100011110000000110000000000000000000010000000000000000000010000000000000000000000000000010
BM1227	9	1000101000011001011110000000000010000011000110010000000000000000000000001001001000000001110001
BM1545	9	1100101000000010000010000010110000000001010100001000000100000010000000001000000100000000001101
BM2504	9	1110001001000100010010101010110010001000000011010000000100000000000000001000221000000101000001
BM4204	9	1000001000000010000010000010000000000001010000001010100111000100000000011000000100100000001001
BM4208	9	1100000000000000000110001001000010000001000010010000000000000000000000000000010000000000000000
BM4627	9	0000001100000001000010001010000000000001010000000010100000000100000001111000000100000000000001
BM6436	9	1101000000010000000010000000000000000010011010000000000000000010000001100000000001000000000010
BM6449	9	1000101000011011011010000000000010000000010110010010100000001000000001000002000000000002120000
BM7209	9	1001000000000000000010000010000000001000001011000000000000000010000001110000000000000000000010
BM7234	9	1100000000000000000110001001000010000001001010000010000000000110000100000000000000000000000000
BM757	9	1001001100010111010010001010110010000000000110110000100000001000100001100001000000000000110000
BMS1148	9	1000001000000001000010000010000000000001000010000010100000000100000000011000000100000000000001
BMS1234	9	0000101100010011011010000000000010000000000110011000100000001000000001010001000100000000112000
BMS1267	9	1110001011100000000010010000110010000010000010010000100100000200000000000020000000000001000001
BMS1290	9	1001000011110000000010000000000000000000000110000000100000000010010000002000000020020000000000
BMS1319	9	1000011000000000100011001000110000000000001010000001001100000000000001100010000000001000000001
BMS1522	9	1110001011010100000010000000200020000001000110010000000000000000000001101000001000000001000011
BMS1694	9	1000101000011011011110001010000010000001000010010010100000001000000001020001000100000001110001
BMS1724	9	1101000000000000000010000000000000000001001010000000000000000010000001110000000000000000000010
BMS1943	9	1000011100010000100011001000000000000010001010010001001100000200000001100010000000101000000001
BMS1967	9	1100011000000000100011001000110000000000012110000001111100000000010000001000010000001000000021
BMS2063	9	0000000000000000100011001001000000000000000010100000000100000000000000010000000000000200000000
BMS2094	9	1100011000000000100011001000000000000000011210000002002100000010110000001000010000001000000001
BMS2151	9	1001001101010111000110001010110010000011110110111100000000000000100001100001001100000000111100
BMS2177	9	2000001100010111010010001010110010000000000110110000100000001000100001100001011100000000110000
BMS2251	9	1101000000000000000110001011000010000001002010000010000000000110000000000001000000000000110000
BMS2295	9	1000000001000000100011001001000000000000001010100000000000000000000001100000000000001000000000
BMS2377	9	1101000000010000000110000010000000000001010010000000000100000010000000000000000000000000000010
BMS2819	9	1100000000000000000110001000000000000001001000010000000000000000000000000000000000000000000000
BMS345	9	1000000010010000000010010000000000000001011110001000100100000020000000001000000000000000001100
BMS425	9	1000101000011011011010000000000010000000000110010000100000001000000001000001000100000001110000
BMS434	9	1100101000000000000110000000110000000001010100001000000100000000000000011000000100000000001221
BMS47	9	1000001000011021011010001000000010000001000010010010100000001000000001110001000100000002120000
BMS555	9	1100000000010000000010000000000000000012011000000000000000000010000001100000000000000000000010
bVIP	9	1000000000000000000110001000000010000000001010100000000100000000000000000000000000000100000000
C6orf115	9	1101000000000000000010010000000000000001011010000000000000000010000001100000000000000000000010
c6orf55	9	1101000000000000000010000000000000001000001001000000000000000010000000020000000000000000000000
C6orf80	9	0100000000000000000010000000000000000002010000000000000000000010000001100000000000000000000020
C6orf96	9	1101000000000000000110001011000000000000001011000000000000002010000000000001010020010000110000
CASP8AP2	9	1000000010010000100011000000000000000001011110000000100100000020000000010000010000000000000000
CGA	9	1000000011110000100011000000000000000001011110000000002100000010010000000000000000000000000000
CNR1	9	1000001010010000100111000000000000000001011120000000000100000000010000000000000000000000000000
COL10A1	9	1100001011100000000010010000110010000000000010010000100100000000000000010000000200020001000001
CRSP3	9	1100100011110000000110000000000000000000000000000000000000000010000000000000000000000000000000
CSSM056	9	1000011000000000100011000000000000000000000010100000000100000000000001100000000000001000000001
CSSM25	9	1100101001100001000012000000000010001000010011010010100000000100000001100000001000100000000001
CTGF	9	1101100011110200000110000010000000000000010010000000000000000010000000000000000000000000000010
DDO	9	1100101000000001000010000010000010001000000011010000100000000000000001110000001000000000000001
DEADC1	9	1101000000000000000110000001000000000000001010000000000000000010000000010000000000000000000002
DIK096	9	1000000000000000000110001001000000000000001010000000000100000000000000010000000000000000000000
DIK4217	9	1100000000000000000110001000000000000001001000000000000000000010000000000001000000000000110000
EPM2A	9	1100000000000000000110001000000010000001001010000010000000000110000000000001000000000000110000
ESR1	9	1000000000000000000110001002000000000000000010000000000100000000000000000000000000000000000000
ETH225	9	1000111000011001011010010000000010000000010110010010100000001000000001000001000000000001110000
GRM1	9	1101000000000000000110001001000010000000001010000010000000000110000000000000000000000000000000
HADHSC	9	1002011000000000110111001000000000100010001010100000000100000010000011100000000000001000000011
HDAC2	9	1100001001100001000020000000000000000000000000010000100100000000000000000000000000000000000001
HEBP2	9	1101000000000000000010000000000000000001011000000000000000000010000001100000000000000000000110
IGF2R	9	1000011000000000100011001000000000000000001010000001001100000000000001100010000000001000000102
ILSTS037	9	1101101001010001010010001000000010000001200010010000000000000000000000001000001000000001220001
ILSTS084	9	1002100010010000000010010000000000000001011110001000100100000000000000001000000000000000001112
ILSTS088	9	0100001000000000100011001000000000000000000110000001001000000010010000000000010000001000000001
INRA136	9	0101001100010011010010001000000000000000000000110000100000001000100001110002000000000000100000
INRA144	9	1100000000000000000110001002000010000001001010010000000000000000000000000000000000000000000000
INRA84	9	1100000000000000000010001000000010000001000010010000000100000000000000000000000000000000000000
KIA	9	1101000000000000000010000000000000000001011000000000000000000010000001100000000000000000000010
LAMA2	9	1001000011220000000110000000000000000000000010000000000000000010010000000000000000000000000000
LAMA4	9	1100001000000001000010000000000000001000000001010000100000000000000001100010000000000000000001
MAP3K5	9	0100000000000000000010000000000000000010010000000000000000000010000001100000000000000000000010
MILSTS076	9	2000002000000010000010000010000000000011010020101010100111000100000000011000000100100000001001
MM12E6	9	1101000000000000000110001011000000000000001010000000000000000010000000010000000000000000000000
NM_006828	9	0100001000000000000010000000000000000001010000000010100000000110000000001000000100100000000000
OPRMF1	9	1000000001000000100011001000000000000000001010100000000000000000000000020000000000000100000000
PHF10	9	1102011000000002100111001000110000000000001110000001001100000010110000001000010000001000000001
PHF3	9	1001001101110111010110001010110010000010000110111110000011000100100001100001001100100100111101
Q9NUT5	9	1100011000000000100111001000110000000000001110000001001100000010110000001000010000001000000000
R129	9	1100200000000000000112001111000000000000000000000000000000000010000000010000000000000000000000
R254	9	2222211000000000100011001000000000000000001010000001001100000010200001110010000000001000000021
R283	9	0000001020000001000002001200000000200000010002000010100000000100200001100000001200000000000001
R30	9	1110001012010100000010000002110010000001000110010000000000000000000000001000000000000001000001
R443	9	1100201000000001000010000000200010001000000001010000100000000000000002220000001000000000000002
R456	9	1100201000000001000010000000200000001000000001010000100000000000000001120010001000020000000001
R61	9	1110001012010000000012000000110010000001002010010000000100000000000000000000000000000001000001
R85	9	1000000011110000000110000000000000000000000000000000000000000010010000000000000000000000000000
RAB32	9	1100000000000000000110001001000010000001001010000010000000000110000000000000000000000000000002
RARSL	9	0100000010010000100111000000000000000001010120000000000100000000010000000000000000000000000000
REPS1	9	1100001021100000000010010000000000000000000000020000100100000000000000000000000000000001000001
RGS17	9	1000000000000000100011001000000000000000001010100000000100000000000000000000000000000100000000
RM042	9	1100021000010011010010001010000000000000000000010010100000001000100001110001010100000001110000
ROS10	9	1200001000000001000020000010000000001000200001020000100000000000000000010000000102000000000001
ROS13	9	1000000010010000200000000000000000000001012010000000200100000000000000010000010000000000000000
ROS15	9	1100001000000000000110010000000010000001010110001000000100000000000000001000000100000000001001
ROS17	9	1000100000010011011010000000000010000010010010011000100200000000000000001001001000000000100000
ROS1a	9	1110001011000000000010000000110010000001000010010000100100000000000000000010000000000001000001
ROS1b	9	1100001001100000000000000000000010001001010011010010000000000100000000100000001000000000000001
ROS2	9	1100101002020100012010001010110010000000000010010000000000000000000000021000001000000101000001
ROS5	9	1110001010010000000010000000110010000001000010010000000000000000000000021000000000000001000001
ROS6	9	1001000011110000000110000000000000001000000111000000000000000010010000000000000200000000000000
ROS7	9	1101000000000000000010000000000000000001011000000000000000000010000001100000000000000000000010
ROS9	9	1001100000000000000000000001000000001000001011000000000000000010000000010000000000000000000000
RRAGD	9	1000000010010100100111000000000000000001011110000000100100000000000000000000010000000000000000
SGK	9	1100100000010000000010000000000000000001010010000000000000000010000000000000000000000010000010
SLC16A	9	1100101000000001000020000000000020001000000002010000100000200000000001100010001000000000000001
STX11	9	1101000000000000000100000000000000000000001010000000000000000000000000000001000000000000111000
SUSP1	9	1000101000011001011010000000000010000000000010000000000000000000000000000000001000000000000001
TGLA261	9	1000001000000001000010001010000000000000010012200010100000000100000001100000001100000000020001
TGLA73	9	1101000000010000000010000000000000000010010000000000000000000010000001100000000000000000000010
TNFAIP	9	1100000000000000000010000000000000000001010000000000000000000010000001100000000000000000000010
TNFAIP3	9	1101000000000000000010000000000000000001011000000000000000000010000001100000000000000000000011
URB024	9	1000000001000000100011001002000000000000001010100000000000000000000001110000000000001000000000
URB028	9	1000000001100000100011001001000000000000001010100000000000000000000000010000000000000100000000
UTRN	9	1100000000000000000010001000000010000001000000000000000000000010000000000001000000000000110000
UWCA9	9	1000001200000001000010001010000000000001010010000010100000000110000001110000000100000000000001
VIL2	9	1001011001100000100011001000000000000000001010000000000100000000000001100000000000001000000001
VSW51001	9	1100000000000000000110001011000010000001101010000000000000000010000000000001000000000000110001
VSW81261	9	1101000000000000000110001000000010000001000010000010000100000110000000000000000000000000000000
Y274	9	1100101000000001000010000010000010001000000011010000100000000000000001110000001000000000000001
100793	10	1110010000010101010000101010000010001000101111011000000000000010000000010000000000000100000010
14I22	10	1101000001100001010000000110001110001010000111010010000000000000110000000000001000000000000010
18M15	10	0000101100000011100001000001000010000000000010000000000000000000000000000000000000000000000011
A11	10	1111010010010001010000110010000010000000001110010000100000000000000000000000000000000100000000
ABCD4	10	0000101100000010000100000000000001000000000000000000000000000000000000010001000001000000110001
ACIN1	10	1101010101100100100001001111001100001011001001000000000000000000000000000000001010000000000010
ACINUS	10	1101010101100100100001001111001100001011001001000000000000000000000000000000001010001000000010
ACTR10	10	1101100110000100010000000000000010000010010010000000000000000000000000001000000100000000010000
AHSA1	10	1001111100000010010100000001000001001000000001000001001000000001000001100101000000000000001101
ALDH6	10	0001101100000010000100000000000001000000000100000000000000000000000000010001000001000000110001
ALDH6A1	10	0001101100000010000100000000000001000000000100000000000000000000000000010001000001000000110001
ANG	10	0001010101100001100101001111001100011000001101000000000000000000000000000000001000001000000010
ARG2	10	0001102100000101100101000001000010010000000010000000000000000000000000010000000000000000000001
ATP5S	10	1001000000000000010100001000000010000000000000000000000000000000000001100000000000000000000010
BAHD1	10	1100000001100011110001000110001110000010000010010000000000000000100000000000001000000000000010
BL1134	10	2001111000000100000000000000110000001000000201001000000000000000100010000001000000000000110011
BM1237	10	1001000011100000100001001101001110000000011010010000000000000000000001110001011110001000100110
BM3033	10	1110010000010001010000101010000010000000101110011000000000020010000000010000000000000100000010
BM6418	10	1111010110010100010000101110001100000000011010010000000000000000000000010000000000000100000000
BM875	10	1001000100000101010100001010000000000000000100000000000000000000000000010000001001000000000010
BMS1318	10	0001101100000101100101000001000010010000000010002100000000000000000000010000000000000000020011
BMS1620	10	1001100110000110100001000001000010010000000010000000000011000000000000000000001100100000000010
BMS2349	10	1001000011100110100001001111001110000000000010010000000000000000000000000001011100000000100010
BMS2466	10	0000101100000001100101000001000010000000000010000100000000000000000000010000000101000000000001
BMS2635	10	1011000010000100100001111100111100000000011010010010000000100100000001110001011010001000100010
BMS2641	10	0001101100000000100101000000000001000000001000000000000000000000000000010021000001000000110001
BMS2721	10	0000111100000010010000000001000001001100010001000001001000000001000000010101000000000000110001
BMS2742	10	1100000101100011110101001110001110000010000010010000000000000000100000000000001000000000000010
BMS2748	10	0001010101100100100101001101001100001010001101000000000000020000000000000000001000002000000010
BMS419	10	0001100111100100110001000001000000000000001000000100000011000000100000000000011000100000000010
BMS528	10	1001000011100100100001001101001110000000011010010000000000000000000001110001011210001000100210
BMS529	10	0101100110000101010100000001000010000000000010010000000011000000000000001000002001100000000010
BMS614	10	0000111100000010010000000001110001001000010001000001001000000001000000010101000000000000110011
BMS823	10	2000111000000000000000000000110000001000010101000000000000000000000010000001000000000000110001
BP31	10	0000102100000010010000000001110002001000010001000001001000220001000000010101000000000000110001
BRN	10	0001010101100001100101001111001100011000001101000000000000000000000000000000001000002000000010
C14orf100	10	0001100110000110010000000000110010000010010010000000000000000000000000000000000100000000000010
C14orf133	10	1001111100000010010100000001000001001100000001000001001000000001000001100101000000000000111000
C14orf160	10	1001000000000101010100001010000010000000000010000000000000000000000001100000000001000000000010
C14orf4	10	2001111100000010010100000001000000000000000000000001001000000001000001120101000000000000110001
C14orf9	10	0001010101100001100101001111001110011010001001000000000000000000000000000000000000000000000010
CAPN3	10	1000000001100000010100000100001110001010000111010000000000000000110000001000001000001000000010
CKLFSF5	10	1001010101100000100001001111001100001001000001000000000000000000000000000000000010000000000000
CLTA	10	1111010010010001010000001000000010000000001110010000100000000000000000010000000000000100000000
CPNE6	10	1001010101100100100001001111001100001011000001000000000000000000000000000000000100000000000010
CRI1	10	1010100111100100110000001101000100000000011000000100000000010000110000000000002100000100000010
CSRM60	10	1001100110000110100001000000110010010000010010000000000000000000000000000000001100000000000010
CSSM038	10	1111010110010101010000101110001110000000011110010010000000001100000001110000000100000100000010
CSSM039	10	0000111000000010010000000001110001001100010101001001001000000001000000010101000000000000110011
CSSM46	10	0000111000000010010000000001110001001200010101002001001000000001000000010101000000000000110011
CYP19	10	0001100111100100110001000001000000000000001010000100000000010000010000000000001000000000000010
DAAM1	10	0002100110000210010000000000110010000010010010000000000000100000000000100000000100000000000010
DHRS1	10	1001010101100000100001001111001100001021000001000000000000000000000000000000000000000000000010
DHRS7	10	0000100110000210010000000000110010001010010010000000000000000000000000000000000102000000000010
DIK20	10	0001101100000010000100000000000001000000000100000000000000000000000000010001000001000000110001
DIO2	10	0000111100000010010000000001110001001000010001000001001000000001000000000101000000000010110011
EFS	10	1101010101100100100001001111001100001011001001000000000000000000000000000000001110001000000020
EIF2B2	10	0001001100000010000100000000000001100000000000000000000000000000000000000001000001000000110001
ESR2	10	1000100110000010100001000001000010010000010010000000000000000000000000000000001100000000000010
FBN1	10	0001100111100100110001000001000000000000000000000100000000000000110000000000000100000000000010
FLJ10634	10	1100000001100011010000000110001110000010000010010000000000000000100000000000000000000000000010
FLJ21127	10	0001000100000100010100000010000000000000000100000000000000000000000000011000001001000000000010
FLJ35779	10	1111010010010101010000101010000010000000001110010000100000000000000001110000000000000100000000
FNTB	10	1001100110000110100001000001000010010000000010000000000000000000000000000000001100000000000010
GABPB2	10	0001100111100100110001000001000000000000001010000100000000000000110000000000001100000000000010
Gchfr	10	1100000001100011010000000110001110000010000010010000000000000000100000000000000000000200000010
GMPR2	10	1001010101100100100001001111001100001011000001000000000000000000000000000000001100001000000010
GSTZ1	10	1001111100010010010100000001000000001000000001000001001000000001000001110101000000100000110001
HE1	10	0001101100000010000100000000000201000000000000000000000000000000000000010001000001000000110001
HERC1	10	0111110100000100000000000011100000001000000000000000100001010000000000001000001001000000000010
HIF1A	10	0001100110000010110001000000110010010010010010000000000000000000000000000000001100000000000010
HMGCR	10	1111010000010101010000101010000010000000001110010020100000000000000001110000000000000100000000
HPRT1-3	10	0111100111112110110001000001200000000001001110000120000000000000110000000000110100100010000010
HSPA3	10	1001100110000110100001000001000010010000000010000000000011000000000000000000001100100000000010
ILSTS053	10	1001000101100011110001001110001110000010000010010000000000000000100000000000001000000000000010
ILSTS094	10	1001000011100110100001001111001110000000000110000000100000000000000000000001001100001000101110
INRA037	10	1001100110000210100001000000110010010000010010000000000000000000000000000000000100000000000010
INRA071	10	0001100111100110110001000000000000000000000000000100000000000000110000000000001000000000000010
INRA096	10	0000100110000010100001000000110010010000010010000000000000000000000000000000001100000000000010
INRA107	10	1101100100000101010100000011000000000000000100010000000011000000000000001000001001100000000010
INRA69	10	0001010101100001120101001101001100011000001101000000000000020000000000000000001000001000000010
ISGF3G	10	1001010101110100100001001111001100001011000001000200000000000200000000000000001100100000000010
JUB	10	1101010101100100100001001111001100001011001001000000000000000000000000000000001010000000000010
KIAA0256	10	0010100111100100110001001000000000000000001010001100000000000000110010000000001100000100001010
KIAA0586	10	1100100110000100010000000000000010000010010010000000000000000000000000001000000100000000000010
KIAA1191	10	1111010010010001010000101010000010000000101110010000000000000000000000010000000000000100000000
KLHDC2	10	1001000000000101010100001010000010000000000010000000000000000000000000000000000001000000000010
LOC254531	10	0001000101100101100101001101001110011010001000000000000000000000000000000000000000000000000010
LTBP2	10	0001101100000010000100000000000001000000000000000000000000000000000000010001000001000000110001
MAP2K5	10	1001000011100000100001011100111100000000011000010000000000000000000001110001021010000000000010
MGA	10	1100000001100001010100000110001110000010000010010000000000000000100000000000001000000000000000
MIG2	10	1001100111100110110001000000000000010000010000000000000000000000110000000000000100000000000010
MMP14	10	1000000101100000000000001101001100001001001001000000100000100000000000000000000110000000000010
MTHFD1	10	1001100110000110100001000001000010010000010010000000000000000000000000000000001100000000000010
NDRG2	10	0002010101100001100101001101001100011000001002000000000000000000000000000000001000000000000010
Neo1	10	1001000001100110100001001111001110001011000011000000000000000000000000000000001100001000000010
NM_021188	10	0001101100000010000100000000000001000000000100000000000000000000000000010001000001000000110001
NP_932062.1	10	1000000011100010100000001001001110000000000110010000100000000000000000000001001100000000000110
NP_932062.1	10	1000000011100210100002001111001110000000000110010000100000000000000000000001001100000000000110
O15037	10	1001010101100100100001001111001100001011000001000000000000000000000000000000000100001000000010
OSGEP	10	0001010101100001100101001111001110011010001001000000000000000000000000000000000000000000000010
OXA1L	10	1101010101000100100000001111001100001011001001000000000000010000000000000000001010001000000010
PCK2	10	1001010101100100100000001111001100001001000001000000000000000000000000000000000100000000000010
PCK2	10	1001010101100100100001001111001100001011000001000000000000000000000000000000001100001000000010
PCNX	10	0000101100000000100101000001000000001000000001000000000000000000000000010001000001000000110011
PLCB2	10	1100000001100011110101000110001110000010000010010000000000000000100000000000001000000000000010
PLEKHH1	10	0000101100000011100101000001000010000000000010000000000000000000000000010000000000000000000001
POLE2	10	1001000000000101010100001110000010000000000010000000000000000000000000000000000001000000000010
POMT2	10	0101111100000010010100000001000001001100000001000001001000000001000001110101000000000000110001
PPIB	10	0001000100000101010100000010000000000000000100200000000000000000000000001000001001000000000010
PSME2	10	1101010101100100100001001111001100001011000001000000000000000000000000000000001100000000000010
Q8NF55	10	0001101100000010100101000000000001000000000100000000000000000000000000010001000001000000110001
R102	10	0002100111100100110001000001000000000000000000000100000000000000110002000000000100000000000010
R110	10	0000110000000000000000000000000000001000010001000000000000000000000010000001000000000000110000
R126	10	0000000011100000200001001101001110000000011000010000000000000000000001110000001100000000100010
R127	10	0000100110000010200001000001000010000000000010000000000002000000000000000000001100100000000010
R152	10	0000111202000000000002000000110000001000010101000000000000000000000010000001000000000000120000
R156	10	0202100111100100110002000001000000000000001010100100000000000000110000010000001000000001020010
R170	10	1001000001100000010102000100001110001010000001010000000000000000110000000000000000000000020010
R18	10	0000101000000000000000000000110000001000010101000000000000000000000000000001000000000000110011
R188	10	1001000000100000000102001100021110001010000001020000020000000000010000000000002020000000000000
R249	10	1002000011100010110001001110001100000010000000000000000010000000200000000000001000000000000010
R251	10	0000100111100110110002000000000000000000000000000100200000000000200000000000000100000000000010
R278	10	0000101100000000100002000001000000000000000000000000000000000000000000010000000001000000000001
R281	10	0000121000000010010002000001110000001000010101000000000000000001000000000101000000000000110011
R31	10	1001000001100010100001000100001100001001000001000000000000000000000000000000000100000000000010
R460	10	2001200001100010100001001111201110001000000001200000000000000000000000000001001100220000000012
R71	10	1000111100000010010000000001000000001000000001000001001000000001000000000101000000000000110011
R72	10	0000111000000000000000000000110000001000000101000000000000000000000000000001000000000000110011
RABGGTA	10	1001010101100100100001001111001100001011000001000000000000000000000000000000001100000000000010
RASGRP1	10	1001000011100011110001001110001110000010000010010000000000000000000000000000001002000000000010
RBBP1	10	1101100110000100010000000000000010000010010010000000000000000000000000001000000100000000000010
RME25	10	1101010101100101100001001111001100001011001101000000000000000000000000000000001010001000000010
RNASE1	10	0001010101100001100101001101001100011000001101000000000000000000000000000000001000000000000010
RNASE6	10	0001010101100001100101001111001100011000001101000000000000000000000000000000001000001000000010
RNF31	10	1001010101100100100001001111001100001011000001000000000000000000000000000000001100001000000010
RPGRIP1	10	0001010101100101100101001101001100011000001101000000000000000000000000000000001000001000000010
RSJW663	10	0000010101100100100101001101001100001000001101000000000000000000000000000000000000000000000010
RTN1	10	1001100110000110010000000000110010000010010010000000000000000000000000000000100100000000000010
SIX1	10	0000100110000010110001000000110010001010010010000000000000000000000000000000000100000000000010
SKB1	10	1101010101100100100001001111001100001011001001000000000000000000000000000000001010002000000010
SKIP	10	1001111100000010010100000001000001001000000001000001001000000001000000010101000000000000110001
SLC27A2	10	0001100111110100110001000001000000000000001010000100000000000000110000000000001100100000000010
SON	10	0001101100000101100101000001000000001000000001000100000000000000000000010000000001000000000011
SPTLC2	10	1001111100000010010100000001000001001000000001000001001000000001000001110101000000100000110001
STSO	10	1001000001100110100001001111001110001011000011000000000000000000000000000000001100001000000010
TEP1	10	0001010101100001100201001111001110011010001001000000000000000000000000000000000002000000000010
TGLA102	10	0001100111100100110001000001000000000000011010000100000011000000100000000000001000100000000010
TGLA272	10	0000111100000010010000000001210001001200010001000001001000000001020000010101000000000000110001
TGLA4	10	1120000101100011110101001110001110010010000010010000000000000000100000000000001000000000000010
TGLA433	10	0001100110000110010000000000110010002010010010000000000000000000000000000000002100000000000010
THBS	10	0000000001100011110001001110001110000000000010010000000000000000100000000000001000000000000010
THTPA	10	1201010000000200100001001111001100001021000001000000000000000000000000000000002000001000000010
TM9SF1	10	0101010101100100100000001111001100002011000001000000000000000000000000000000001100001000000010
TPM1	10	0001100100000101010100000011000000000000000000000000000000000000000000001000001001000000000010
TRIM9	10	1001000000000101010100001010000010000000000010000000000000000000000001100000001001000020000010
VPS18	10	1100000001100011000000000110001110000010000010010000000000000000100000000000000000000000000010
VPS39	10	1101000001100000010100000100001110001010000111010000000000000000100000000000000000000000000010
WDR23	10	0101010101100100100001001111001100001021000001000000000000000000000000000000001100001000000010
Ylpm1	10	0001001100000010000100000000000001100000000000000000000000000000000000010001000001000000110001
ABCA2	11	0001101011200100000010100001000000000001000000001000000000001000100000000000010000000100001100
ABHD1	11	0110210001100001000000000101002100000010000100000000000000000000000100000000000000000000000100
AD-003	11	1001100011101101001010000100001100000000111100000000000000000000101100000000000000000000000000
AFTIPHILIN	11	1101000200000100000010000100001100001000000001001000000100000000000001000000000000000000000000
ALCAT1	11	0001000000001000001020000101000100100000000000000000000100000000000000000000000000000000000000
ANAPC2	11	0001101010000000000010000000001100000001101100000000100000000000100000100000010100000101001100
ANXA4	11	1001000000001100001010000111000000100000001000000000000100000000000000000000000000000100000000
APOB	11	0101010010001000001000000101001100000010000110010000000100000000001100100000000001000000001100
AUP1	11	0110000000010111000010000000000000100000000100000000110000010000000010010000000001000000000000
BIRC6	11	1010002000010101000010000100001100100000000000000000010000000000000010000000000000000000000001
BL1048	11	1101010010001000001000000101001100000000000010010000000000000000011100001000000001000000000000
BM2818	11	0101100001110111010010001100001100000000011000010000000100000000000000000010000000000000000000
BM304	11	0101100001110111000010001100001100000000011000000000100100000000000000000010000000000000000100
BM6445	11	1001000011111100011010000010000000001000000011000000100100000010000001100000000100000000000000
BM716	11	2010001000010111000010000000000000100000000100000000110000000000010010010000000001000000000000
BM7169	11	1000100011011001011010001110001100001000000011000000100100000000000000011000000000000000000000
BM746	11	0110110011101001001100000001000001000000001100000000000111000000001100010010000000100000001000
BM827	11	1110001110010111000010001100001110100001000010000000010000000000000010011000010001000000000000
bm9146	11	1001100011101000001000000111001100100000000000010000000000000000011100001000000001000000001000
BMS1048	11	1101010010001000001000000111001101000000000110010000000000000000011100011000000001000000001100
BMS1350	11	0001101011100100000010101100001100000001100100001000100000001000100000000000010100010100001101
BMS1716	11	1001100011011001011010000110001100001000001111000000000100000000000000001000000000000000000000
BMS1953	11	1110101000010100000010000010000000100000010100000000110000000000010010000000010100000000000001
BMS2208	11	1000100001101101001010000100001100000000011000000000000000000000101000000000000000000000000000
BMS2325	11	1010101010010101000010000010000000100000000100001000110000000000010010010000010100000001001101
BMS2621	11	1120001110010111000010001000000010100001000010000000010002000000000010012200010001000000220000
BMS352	11	1111111011101001001010000100001100001000100101001000000000000000001100000000000100000000001100
BMS460	11	1010110001100001000000000101001102000010001110000000000000000000001100000000000000000000001000
BP38	11	1010101000010101000010000100001100100000000000000000010100000000000010000000000000000000000001
BTBD6	11	1101000000011100001110000100001111000100000000011100000000000000000100010000000001000000001000
BZ871379	11	1101100011011111011010001110001100000000000000000000000100000000010000010000000000000000001000
C10orf83	11	0100101001110111010010001100001100100000010000000000000011000000100000000010000000000000000000
C2orf30	11	1000100000011011011010001100001100000000000010010000000100000000000000002000000000000000000000
CAD	11	0110110001100002000000000101001100000010000100000000000001000000001200000000000000000000001100
CAPG	11	0001001011010200010010000000000000001000000011000000000100000010000000000000000000000000000001
CC557990	11	1001000011111100011010010000000000001000000011000000000100000010000000000000000100000000000000
CC595752	11	1001000011111101011010000010000000001000000111000000100100000010000000001000000000000000000100
CCBL1	11	2001100011101101001010000100001100000000111100000000000000000000101100000000000000000000000000
CCT4	11	1101000111011110001010000110001100101000000001001000000100000010000000000000000100000000000000
CCT7	11	0110101000010111000010000000000000100000000000000000110000000000000020000000000000000000001101
CD8A	11	1001001011110100010010010010000000000000000010000000000100000010000010000000000100000000000001
CRAT	11	0000000011100001001010000000001100000000111100000000000000000000101100000000000000000000000000
CRIM1	11	0000100001110101000010001100001100100000000000000000011100000000000010000010000000000000000000
CSEN	11	1110111110010111000110001100001110100001000110000100010000001000010000010000010001000000000000
CSSM052	11	0001000000001100001010000101001100100000001000000000000100000000000000010000000000000100000000
DAB2IP	11	1110110001111001011010000000000000000000000100010000000000000000001100000000000000000000001000
DBH	11	1101101011100100000010001100001100000001101100001000100000000000100000000000000100000000001101
DGUOK	11	0110101020010111000010000000000000100000000000000000110000000000000010010000000001000000000001
DIK23	11	2001100011011001011010000110001100001000001111000000000100000000000000001000000100000000000000
DIK28	11	1101000010001000001000000211001101000000000110010000000000000000011100011000000001000000001100
DKFZP564F0522	11	1010101000010101000010000100001100100000000000000000110100000000000010000000000000000200000001
DTNB	11	0000101000000000000000000101000100100000000000000000000000000000011100001000002000000000002001
DYSF	11	1010101010010101000010000100000100100000010000000000110000000000010000000000010100000000000001
EGR4	11	1110101010010111000010000010000000100000000100001000110000000000010010010000010000000001000001
EIF2B4	11	0201101001100000001000000101000000100000000000000000000000000000000000000000000100000000000001
EIF5	11	1000000000001101000110000100000011000100000000011100000000000000001100000000000000000000001100
EIF5B	11	1110100110010111000110101100001110101001000011000000010100101001010000011100010101000000000000
ENG	11	0011100010100010001010000000001000000000100110000000000000000000101100000000000000000000000000
ENTPD2	11	0001101011100100000010101100000100000001100100001000100000001000100000000000010000010100001100
EPAS1	11	0100100011011101011010001110001100000000000100011020000100000000000000010000000000000000001100
ETH9	11	1001100011101101001010000100001100000000111100000000000000000000101100000000000000000000000000
FLJ12953	11	1110002000010111000010001110010000100000000100000000110000000000010010010000000001000000000000
FLJ14397	11	1110001000010111000010000010000000100000000100000000110000000000010010010000000001000000000000
FLJ20254	11	0001101001101000001000000101000000100000000000000000000000000000000000000000000100000000000001
FLJ21839	11	0001101001101000001000000111000000110000000000000000000000000000000000000000000100200000000001
FPGS	11	1011100011101001001010000100001100000000100100000000000000000000101100000000000000000000000000
FSHR	11	1100101001011001011010001110001122010000000100010000100100000000010000010000000000000000000000
GGCX	11	1001001011110100010010010010000000001000000011000000100100000010000000000000000000000000000001
GGTA1	11	1110110001101001011010000000000000000010000110011000000000000000001100000000000000000000001000
GLCNAC	11	0110101010010101000010000110001100100000000000000000010100000000010010000000010100000000000001
GTF3C2	11	1001101001101000001000000111000000100000000000000000000000000000000000000000000100000000000001
HADHA	11	0110110011100001000000000101001100000010002100000000000100000000001100010000000000200000000000
HADHB	11	1100010010001000001000000101001101000010000010010000000100000000001100000000000000000000000100
HAUT30	11	1110110110010111000110001100001110100001000010000100110000101000000000000000010201000000001000
HELMTT43	11	1110112110010111000110001100001110100001000110000100110000221000010000010000010001000001002000
HELMTT45	11	1110101110010111000010001000000000101000000101000000010000000000000010010010000001000000000000
HNK1ST	11	1110001110010111000010001000000010100001020010000000010000000000000010010000010001000000000000
HUJV174	11	0010110010001001001000000001000001000010001200000000000111000000001100000010000000100000001100
IDVGA3	11	0101010010001000001000000111001100000010000210010000000000000000011100011000000001000000001100
IDVGA63	11	1111110001101001011010000001000000000010000110010000000000000000001100000000000000000000001000
IGHA1	11	0101000000011100001110000100001111000100000010011100000000000000000000010000110002000000001100
IL1RN	11	1001000011111100011010010010000000001000000011000000000100000010000001100000000100000000000000
ILSTS049	11	1001100001011001011010000110001100001000001111000000200100000000000000001000000100000000000000
ILSTS100	11	1001000001011001011010000110001100001000001111000000100100000000000000011000000100000000000000
INRA108	11	1001000001001100001010000111001100100000001000000000000100000000000000000000000000000100000000
INRA111	11	1000100011011001011010000110001100001000001101000000000100000000000000001000000000000000000000
INRA115	11	1001100001001000001000000111001100100000000000000000000000000000011100001000000100000000001000
INRA131	11	1100101001011001111010001110001100000002000000010000120100000000010000011000000000000000000001
INRA177	11	0101100001110111010010001110001100000000011000000000000100000000000000000000000000000000000000
INRA32	11	1101101111011110001010000110001100101000000001001000000000000010000000000000000000000000000001
INRABERN169	11	0001101011010110000010000110001100001000000011001000000100000010000010000000000000000000000001
ITP1	11	1001101001101000001000000101001100100000000000000000000000000000011100001000000100000000000000
JAB7	11	1110110001101001011010000000000001000010000110011000000000000000021000000000000000000000001100
KCNF1	11	1110110011100001000000000101001101000010001100000000000111000000001100010010000000100000001100
KCNK12	11	0100100001011101011010001110001100000000000100010000000100000000000000010000000000000000000000
KIAA0007	11	1001101001001000001000000011000000100000000000000000000000000000000000000000000100000000000001
KIAA0235	11	0100000010001000001000000101001100000011000010010000000100100000001100000000000020000000000200
KIAA0284	11	1001000000001100001110000100001111000100000010011100010000000000001100010000110001000000001100
KNS2	11	0101000000021101001110000100001111000100000000011100000000000000001100000000100000000000001100
LAPTM4A	11	0001101001101000001000000221000000100000000000000000000000000000000000000000000100000000000001
LGB	11	1101101001100100000010001100001100000000101100001000000000000000100000000000000100010200001100
LOXL3	11	1010000000010111000010000000000000100000000000000000110000000000000010000000000001000000000000
MAL	11	1110111110010111000110001100000110100001000110000100110000001000000000000000010001000000001100
MAT2A	11	1001001011110100010010010010000000001000000011000000100100000010000000000000000000000000000001
MATN3	11	0100010010001000001000000101001100000000000010010000000100000000001100000000000000000000001100
mj52b11.r	11	1001101000100001000000101000000100000000101100001000000000000000100000000000000200011000001101
mj53c23.r	11	1100000000010011010010001100001100000000010000000000000100000000010000000000000010000000001000
MRPL19	11	0001000001011101011010000110001200001000000111000000000100000010000000001000000100000000000000
MRPL53	11	1010001101010111000110000100001110100000011100000100110100001000010010010000000001000000000011
MTHFD2	11	1110001000010111000010000020000000100000000100000000110000000000010010010000000001100000000000
NAG	11	0010110010001001001000000001000000000000011000010000000111000000001100000000000000100000000100
NAGK	11	1110101010010101000010000110001100100000000000000000010100000000010010000000010100000000000001
NM_015701	11	1000101001011011011010001110001120100000000010010000000100000000000002011000000000000000000000
NM_016494	11	1001001011110100010010010010000000001000000011000000100100000010000000000000000000000000000001
NM_017727	11	2001101001101000002000000101000000100000000000000000000000000000000000000000000100000000000001
NM_080667	11	1000100011001001011010000110001100001000000011000000100100000000000000011000000000000000000000
NM38790	11	1101000000011100001110000100001111000100000010011100010000000000001100010000010001000000001100
NM44582	11	1100001010010101000010000100001100100000000000000000010000000000000000000000010100000000000001
NP_821080.1	11	0002000011100000000010101100000100000000001100001000100000000020100000000000000000000100001101
NR5A1	11	1111111011101001001010000100001100001000100101001000000000000000001100000000000100000000001000
NUP214	11	1101100011100101000010001100001100000000111100001000000000000000100000000000000000000000001100
OarCP34	11	1111110001100000000010000001000000000010000100010000000000000000001100000000000000000000001000
ODC1	11	0110110011100001000000000101001100000010001100000000000011000000001100010020000000100000000000
PAPOLG	11	1001000001011001011010000110001100001000001111000000000100000010000000011000000100000000000000
PEX13	11	1001000001111000011010000110001100001000000111000000100100000010000000011000000100000000000000
PHACTR3	11	1101101111011110001010000110001100101000000001001000000000000010000000000000000000000000000001
PPM1B	11	1101100002010111010010001100001100000000010000000000000100000000010000000000000010000000000000
PPM1G	11	1001101001101000001000000111000000100000000000000000000000000000000000000000000100000000000001
PPP1CB	11	1101101000001010110000000001000000100000000000000000000010000000100000000000000100000000000001
PREB	11	1001101001101000001000000111000000100000000000000000000000000000000000000000000100000000000001
PRSS25	11	1010001000010111000010000010000000100000000100000000110000000000010010010000000001000000000000
PSMB7	11	1111111011101001001010000100001100001000100101001000000000000000001100000000000000000000001100
PSME4	11	0000100001011011011010001100001100000001000010010000000100000000000000011000000000000000000000
Q9Y4F5	11	1101000000011100000110000100000011000100000000011100010000000000001100010000210001000000001100
R116	11	2011100011101001001010000100001100001000100101001000000000000000101100000000000000000000001200
R178	11	0010100201112201000012001100001100100000000000000000010100000000000010000010000020002000000002
R181	11	1100101000010001010002001102001100000000000100210000020100000000010000000000000020000000002002
R185	11	2201100201100000000012001100001100000000101100001000000000000000100000000000000220002000001000
R221	11	0110000010010101000010001020000000101000000001000000010000000000000000000000000001000000000000
R230	11	0110110001100001000000000121001100000010001120000000000000000000001100000000000000000000000000
R274	11	0101000100000100000012000100001100001000000001001000000100000000000000000000000000000000000000
R277	11	1100100000011001011012001100001100200000000100010000000100000000010000000000000000000000000000
R284	11	1111101011101001001012000100111100001020102101001000000000000000001100000000000100000000001200
R285	11	0000001000010101000012001100001100100000000000000000010000000000000010000000000000000000000001
R290	11	0001101001101000001002000101000000100000000000000000000000000000000000001000000100000000000001
R338	11	0110210011101001001000000001000000000000001100000000000111000000001100020000000000100000000100
R64	11	1001000011111100011010010020000000001000000011000000000100000010000000000000000100000000000000
R73	11	0101100001110111010010001100001100000000010000000000000100000000000000000000000000000000000000
RAB1A	11	1101000101000100000010000110001100001000000001001000000100000000000000000000000000000000000000
RAB9P40	11	1111111011101001001010000100001100001000100101001000000000000000001100000000000100000000001100
RAJW3	11	0111100000011100001110001100001111000110000010011100000110100001001000010000110000000000001100
RANBP2	11	1001000011111101012010000010000000000000000201000000100100000010000000001000000000000000000000
RM096	11	0100100010011101011010001110001100000000000100011000000100000000000000000000000000000000001100
RM150	11	1001000100000100000010000110001100101000000001001000000100000000000020010000000000000000000000
RNASEH1	11	1001101001101000001000000111000000100000000000000000000000000000000000000000000200000000000001
RPL31	11	0110000110010111000010001000000010100001000010000000010000000000000010010000000001000000000000
RRM2	11	1110110001100001000000000101001101000010001100000000000000000000001100010010000000000000001000
RTKN	11	0010001000010111000010002000000000100000000000000000110000000000000010010000000000000000000000
SDC1	11	0100000000001000001000000001002200000010000001010000000000000000001100000000000000000000000100
SET	11	1001100011101101001010000100001100000000110100000000000000000000101100000000000000000000000000
SLC30A3	11	1001101001101000001000000111000000100000000000000000000000000000000000000000000110000000000001
SMYD5	11	1010111110010111000010000000000000100000000000001000110000000000100010010000010000100000001101
SPG4	11	1110101000010101000010000100001100100000000000001000010000000000000010000000010000000001000001
SPRED2	11	1001000100000100000010000112001100101000000001001000000100000000000000010000000000100000000000
SPTAN1	11	1001100011101101001010000100001100000000110110000000000000000000101100000000000000000000000000
SPTBN1	11	1000100001011001011010001110001100001000000011000000000100000000000000011000000000000000000000
STXBP1	11	1011100011101001001010000100001100001000100101000000000000000000101100000000000000000000000000
SURF4	11	1101101011100100000010001100001100000001101100001000000000000000100000000000000100010000001000
TEX261	11	1110201010010101000010000100001100100000000000000000010000000000010000000000010100000000000001
TGLA327	11	1100101001010001010000001110001100000000000100010000100100000000010000011000000000000000000000
TGLA340	11	1001000000001000001010000111000000100000000000000000000100000000000000000000000000000000000000
TGLA436	11	1111110001100001000000000001000002000010000110000000000000000000001100000000000000000000001000
TGLA58	11	1001000100001100001010000110001100101000000101000000000100000000000000010000000000000000001000
Ubadc1	11	1101101001100100000010201100001100000000101100001000000000000000100000000000000100010000001101
USP34	11	1101000111011110000000000110000010001000000000001000000000000010000000000000000210000000000000
UTP14A	11	0001101001101000000000000101000000100000000000000000000000000000000000000000000100000000000001
XDH	11	1110101000010101000010000120001100100000000000000000010000000000010010000000010000000000000001
008541.a1.1	12	0100010111110110000000000102102101100002000010000000010100101010000100000000010000000000000000
AKAP11	12	1101010111100100100001100000000000100000000100000000110000000000000000000001000000000200100000
BL1022	12	1001110111100000100001100100001100100000000110001000010000000010000000000001000000000000100000
BM1827	12	1110110111110100000000000000000000100010000010000000010000000010000000010000000100000000000000
BM2901	12	1110110111110100000010000000000000100000010010001000010000000010000001100000000100000000110000
BM6108	12	1101010111100100100001100001000000100001000000000000110000000000000000000001000000000100100000
BM6116	12	1001010111100100100001100101001110100001000110001000010100000010000000000001000000000000110000
BM6122	12	1101010111100100100101100101001100100001000010000000010100000010000000000001000000000000100000
BM6404	12	1010110111110100000010000000000000100000010000001000010000000010000001100000000100000000010000
BM860	12	1110110111110100000010000001000000100000010010001000010000000010010001100000000100000000110000
BMS1316	12	1001110011100000000110000001000000000010000000001100110000000000000000001000000000000000000000
BMS2252	12	1101010111100100100021100000000000100001000110000000110000000000000000000001000000000100110020
BMS2598	12	1000010011101100000010100000000000000000000000001100010000000000000000000000000000000000000010
BMS2724	12	1001111011110100000110011001000000000010000010101000010000000010000000001000000000100000110221
BMS410	12	1011010111100001100001010000000010100100000010000010010111000110000000000000000000010000000000
BMS585	12	1000110011101100000010100000000000000000000100001100010011010000000000000000000000100000000010
BMS712	12	1101010111110100000000000100001100100000000010000000010100001000000000000000100000000100000000
BMS975	12	1010101111111100000010000000000000100001010010001000110000000010000001100000010100000000000011
BZ891044	12	1000111011101100000110100011000000000000000100001100110000010000000000000001000001000000110001
C13orf1	12	1101110111100000100001000100001100100000000100001000010000000010000000000000000000000000000000
CHC1L	12	1001210111100000100001000101001100100000000110001000010100000010000000000001000000000000110000
COL4A2	12	1101111011100100000110001001000000000010000010100000110000000010000000001000000000000000110001
CRYL1	12	1001010111110110000000000100001100100010000000000000010000001000000000000000000100000100000000
DACH1	12	1110110111110100000010000000000000100001010020000000010000000010000001100000000100000000110000
DCT	12	1000110011101120000010100001000000000001000020001100010000010000000000000000000000000000000000
DIK16	12	1000111101100100000010000000020000000001010000000000110000000000000000020000000100000000210001
DIK56	12	1101010111120110100001000000000010101110000110000010010011000100000001100000000100100000000000
DIK97	12	1010100111101100000010000000000000100001010000001000010000000010000001100000000100000000000010
DNAJC3	12	1000121011100000000010000001000000000000000000001200010000000010000000000001000000000000110001
EDNRB	12	1010100111111100000010000000000000100001010010001000010000000010000001100000010100000000000010
ESD	12	1001010111100000100000000100001100100000000000001000010000000010000000000000000000000000100000
F10	12	1001111011100110000110011001000000000010001000101000010000000010000000001000000000000000110101
GAS6	12	0101111011100100000110011001000000000010001000100001011000000010000000001000000010000000110001
GTF3A	12	2100000011120110000000000100001100100010000000000000010200001001000000000100100000000100000000
HAUT1	12	1001111011100100000110001001000000000110000000001100110000000000000001001000000000120000110001
HSPH1	12	1101010111210100000000000100001100100000000010000000010100001000000000000000000000000100000000
HTR2A	12	1001110111100000100001000101001100100000000110001000010100000010000000000001000000000000110000
IDVGA57	12	1101010111100100000000000101001100101000000001001000010100101010000000000000200000000000000000
ILSTS010	12	1001010111210110000000000100001100100010000010010000010100001000000000000000110000000100000000
ILSTS033	12	1001110011100000000110000001000000000000000000001100110000000000000000001000000000000000000000
ILSTS056	12	1011101101101100000010000000000000000001010000001000210000000010000000000001000100000000110011
INRA138	12	1100010111110100000000000102001101100010000010010000110100001010000000000000010000000100000000
INRA209	12	1001111011100100000110011001000000000010000000101000010000000010000000001000000000000000110111
INRA5	12	1000111011100000000010000001000000000000000000001100010000000000000000020001000000000000110001
IOBT323	12	0000102021100000000110100001000000000000000000001100010000000010000000000001000000000000110001
KIAA1008	12	1110110111110000000010000000000000100000010000000000010000000010000001100000000100100000010000
KPNB3	12	1000110011100000001010000001000000000000000000001100010000000000000000000001000000002002110000
LAMP1	12	1001111011100100000110011001000000000010001000100000010000000010000000001000000010000000110201
MTRF1	12	1101010111100100100001100000000000100000000100000000110000000000000000000001000000000100200000
MYCB2	12	1010110111111100000010000000000000000001010000001000010000000010000001100000000100000000010010
NM_052818	12	1100010111110100000000000101001100100020000010010000110100001000000000000000000000000100000000
PAX3	12	1100010111100110000000000101001100101001000011001000010100101010000000000000000000000000000000
PEPT1	12	1000010011100000000010000001000000000000000000001100010000000000000000000001000100000000110000
PGAM1	12	1110101111111100010011000100001100000001010000111000110000000011010010000001000100000000110011
POU4F1	12	1010100111111100000010000000000000100001010010001000110000000010000001100000010100000000000010
PSPC1	12	1001010111110100000000000100001100100010000010000000010100001000000000000000000100000100000000
R107	12	1001020011100000200020000100000000000001000000000000010000000000000002000000000100000000000021
R166	12	2000020111120000000002000200001100100010000000010000110000001010000000000000000000000100020000
R172	12	1200010111100000100002000100001100100000000110001000010000000010000000000000000000000000020000
R19	12	1010110111110100000010000002002002100000012000001000110000000010000001120000020100000000210000
R228	12	1000010011100100000010100020000000000000000000002100010000000000000000000000000000000000000010
R24	12	1001210111102000100001100120001120122000000121001000010200000010000000000001000000000000100000
R27	12	1000101001100100000010000000000000000000000000000100100000000000100000000001000000000000110001
R302	12	1000211011100000000110000001000000000000000000001100010000000010000000000001010000000000110001
R318	12	1001210111110110000000200100001100100010000010010200010000001000000002000000100000020100000000
R328	12	1000211011100000000110100001000000000000000100001100110002000000000000020001000001000000111101
R332	12	1201200111100000100001000100001100100000000100001020010000000010000000020000000000000000100000
R35	12	0001110111100000100001000102001100100000000110001000010000000010000000000000010000000000100000
R458	12	0000211011100000000010000000200000000000000000002100010000000000000000000001000000020000110001
R70	12	1000010011101100000010100000000000000000000000001100010000000000000000000000000000000000000010
R93	12	1012101111111100000010000000000000000001010000001000110000000010000001100000000100000000000011
R97	12	1200010111110110000000000100001100100010000000010020110000001010020000000000002000000100000000
RASA3	12	1001111011100100000110001001000000000010001000101001011000000010000000001000000010000000010000
RHOK	12	1001111011100100000110011001000000000010001000101001011000020010000000001000000010000000110111
RM162	12	1001010111110110000000000100001100100010000000010000010000001000000000000000100000000100000000
RPL21	12	1001010111000110000000000100002200100010000000010000010000201000000000000000000000000100000000
RSJW350	12	1001111011100100000010010001000000000010001020101001011020000010000000001000000010100000110111
RSJW882	12	1110110111110100000010000000000000100000010000001000110000001010000001100000000100000000010000
SLITRK6	12	1000010011100100000010000000000000000001000000000000010000000000000000000000000100000000000000
SPRY2	12	1010101101101100000010000000000000100201010000001000110000000010000000000001000100000000110011
Stard13	12	1100010111110101000000000102001100100000000010010000110100001000000000000000000000000100000000
TEXAN3	12	1100010111110100000000000100001100100000000000010000110000001000000000000000000000000100000000
TGLA28	12	1101010111110100000000000100001100100000000010000000010200001001000000000100100000000100000000
TGLA345	12	1010110111110100000010000000000000100000010010001000010000000010000001100000000100000000110000
TGLA36	12	1101010111100110100001101000000010100111000010000010010011000100000001100000100000000000000000
TGLA9	12	1001010111100110100001000000000010100110000110000010010011100100000001000000000100100000000000
UBL3	12	1101010111110100000000000102001100100000000010000000010100001000000000000000000000000100000000
URB054	12	1001010011100000000110000000000000000002000000001100110000000000000100001000001100000002000000
XPO4	12	1001010111110110000000000100001100120010000000000000010000000000000000000000000100200100000000
A06A022	13	0010000001111010001000000000000000100000001100000000000000000000010000000000000000000000000000
ABS10	13	0100120011111011101101000000000000100010000000000000000000000000010000000000000000000000000000
AF2	13	1000010011100011010000001101111200100000000000001001000111000000000000000000000001000000001100
AGLA232	13	0101100010010001100001000000000010100001001010000000000000020000010000000000000100000000000010
AI461430	13	1010000011100011000000000010110000100000001000000000000000000001010000000100002002002000000000
AKRZRH	13	1001000010010001000000001000000000100000000000001001101100000000000000000001000001000000101110
ANKRD26	13	1100010011100001010000001100110000100000000100001010000111000100000000000000000000000010001100
Arfgap1	13	2010010011120010010000000010000000100000001100000001000000000001000000000100000000000000000010
ATRN	13	1010010011110010000000000010000001100000010100000001001000000000110000010000000000000000000010
BCAS1	13	0110000010011000101001000000000010000000001010010000000000000000010000001000000100000000000010
BCL2L1	13	0010000011110010010000000010000000100000001100000000000000000000000000000001000000000000100000
BL1071	13	0000000011111002101101000000000010100000000110000102000000000000010000000000000000000000000000
BL42	13	1110010010010010010000001010110001100000001100000000000011000000010000000000000000100000000010
BM1602	13	1010010011110011010000020010000000200100001000000000100000000002100000000100000000000000000010
BM4509	13	0010010001110010000000002110001100100000001100000000000000100000000000010000100100000000000010
BM720	13	0110010011100000110001000000000010100000101010000010000000000100000000000000000001000000000000
BMA9248	13	1010010011110010000000000010000000100000000100000000000000000000100000010000100000000000000010
BMC1222	13	1101010011100011110001000100001200100000000100000011100100000100010000000010000000000000000000
BMS1145	13	1101010011100010110001000010110010101000001111001000000011000202000000000001000000100000101110
BMS1226	13	0110000011110010010000000010110000100000001100000000000000000000010000000001000000000000100000
BMS1231	13	1001010011100010100001001010110010100020001110001001001011000020000000000001000000100000101100
BMS1352	13	1000010011100010110001001010110010100000001110001000000011000000000000000011000000100000101100
BMS1580	13	0010010001110010100101022010000000100000001100000000000000000000010000010000100000000000001010
BMS1742	13	1101010011100011110001000100111100100000000000000001100100020000010000000000000000000000000000
BMS1784	13	0010000011111010001000001000000000100000001100000000000000000000000000020000000000000020200000
BMS813	13	1110010011010010010000001010110001100000001000000000000011200000010000000000000000100000000010
BMS995	13	0101000010010000100001000000000010100000001110010000000000000000010000001000000100000000000000
C10orf7	13	1101010011100011010000001100111100100000000000001001100111010001000000000000000001000000001100
C1QR1	13	0010010001100010100001000010000000100000001100000000000000000000010000010000100100000000001010
C20orf116	13	1010010001110010000100000010000000100000010100000001000000000000110000000000000000000000000010
C20orf12	13	0110010011100010100101000000000000100000001100000000100000000000000000000000000000000000000000
C20orf18	13	0010000011110010010000000010000000100000001100000000000000000000000000000001000000000000100000
C20orf31	13	0010000011111011001000000000000000110000001000000000000000000000010000000000000000000000000000
C20orf67	13	0101100010010001100001000000000010101000000011000000000000000000010000000000000000000000000000
C20orf9	13	0000000011111001101101000000000010101000000111000101000000000000010000000000000000000000000000
C20orf92	13	0010000011111000001100001010000000100000001100000000000000000000000000000000000000000000000000
CACNB2	13	0100010011100011110001000010000010100000001010000000000000000000000000000001000000000000000010
CDS2	13	1010010001110000000000000110001100100000000100000000000000100000200000000000100000000000000012
COMMD3	13	1000010011100000110001001000000000000000001111001001000000000000000000000011000000000000101100
CPNE1	13	0110000011111011001000001000000000100000001000000000000100000000010000000000000000000000000000
CRNKL1	13	0010010011200010100101000000000000100000001100000000100000000000000000000000000000000000000000
CT043	13	0010000011110010010000000010000000000000012200000000000000000000000000000000000000000000000000
CTSZ	13	1110010011010010010000000010110000100000002200000000000011000000010000000000000000100000000010
D183303	13	1110010001110010000000000110001100100000000100000000000000100000000000010000100000000000020010
D183305	13	1110010001110010000000000110001100100000001100000000000000100000000000010000100000100000000010
DDX27	13	0101100010020001100001000000000010100001001010000000000000000000010000000000000110000000000000
DIK083	13	1000000011110001000000001001000000100001000100001001201100000000010000000001000001000000101110
DIK093	13	0111100011110000100001000000000000100000001100010000000000010000110000001000000100000000000100
DIK54	13	1010010011110000000000101010000001100000000100000000000000100000100000010020100000000000000010
EIF2S2	13	0010000011101010001000000000000000100000001100000000000000000000010000000000000000000000000000
ENTPD6	13	0010010001010010100101001010000000100000001100000000000000000000010000010000100000000000001010
ETH7	13	1010010011110011010000000010000000010000001000000000000000000001100000000100000000000000000010
FBXO18	13	1101010011100011110001000100111100100000000100001011100100000100010000000010000000000000001100
GFRA4	13	1010010011110010000000000010000000100000010100000001000000000000110000000000000000000000000010
GSS	13	0010000011111011001000001000000000100000001000000000000100000000010000000000000000000000000000
HM13	13	0010000011110010010000001010000000100000001100000000000000000000000000000001000000000000000000
HSPA14	13	1002010011100010100001000010110010100000001110001001002011000000000000000001000000100000101100
HUJ616	13	0010010011100010100101000000000000100000001100000000100000000000000000010000000000000000000000
IDH3B	13	1010010011110210010100000010000000100010010100000001001000000000110000020000000000000000000010
IL2RA	13	1101010011100011110001000100111100100000000100001011100100000100010000000010000000000000001100
ILSTS059	13	1101010011100010110001000010110010101000001111001000000011000000000000000001000000100000101110
ILSTS086	13	0010010001110010100101000010000000100000001100000000000000000000010000010000100000000000001010
ITGB1	13	0001100011100001110001000000000000101000001101001210000000000100020000000010000000000000000100
JAB3	13	0101000010010000100001000000000010100001001010000000000000000000010000000000000110000000000000
KI47	13	1010010011110011010000000010000000100010000100000001001000000000100000000000000000000000000010
KIAA1074	13	1000000011100011010000001101111000100000000000001100000111000000000000000000000000000000001100
KIAA1434	13	1010010001110000000000001110001101100000000100000000000000100000000000010000100000000000000011
LAMA5	13	1110010011110011010000000010110001100000001000000000000000000001000000000100000000000000000010
MILSTS77	13	1000010011100010100001001010110010100000002110001000000011010000000000000011000000100000101100
mj53f20	13	1001000010010001000000001000000000100000000000001001101100000000000000000001000001000000101110
NEBL	13	1000010011100001110001000000000010101000001111001001100000000000100000000010000000000000001100
NM_015945	13	0101100010010001100001000000000010101000000011000000000000000000010000000000000000000000000000
NNAT	13	0110110011111011001100000000000000100000000000000000000000000000010000000000000000000000000000
NPEPL1	13	1110010010020010010000000010110001100000001100000000000011000000010000000000000000100000000010
NSFL1C	13	0010000011110010010000001010000001100000011100000000000000000000010000000001000000000000110000
OTOR	13	1001010011100011010000001100111100100000000000001001000110000000000000000000000000000000001100
PCK1	13	1010010011110011000000000010110010100000000000000000000000100000010000000000000000000000000000
PIGT	13	1101000000111002101001000000000010101000000000000100000000000000010000000000000000000000000000
PLTP	13	0101100010010001100001000000000010101000000011000000000000000000010000000000000000000000000000
PPGB	13	0101100010010001100001000000000010101000000011000000100000000000010000000000000000000000000000
PPP1CA	13	1100100011100001011010001000000000100001000110001000100100100000110000000001000000000000001110
PTPRA	13	1010010011110010010100000010000000100000010100000001001000000000110000010000000000000000000010
R103	13	0100020011100010110001000010000010100000001010000000000000000000000002000001000000000000001110
R135	13	1010010001110000000002000110001000100000000100000000000000100000000000000000100000000000000010
R14	13	1010020011110000000000000010000002120000000100002000000000000000100000020000100000000000000010
R140	13	0101000010010002100002000000000010101000001111000000000000000000010000000000000000000000000022
R144	13	2110010011100000100102002000000000100000101100202000200000000000000000002000000000000000000000
R177	13	1100000011110001010002001002020002120001000000001001001100000000010020000000000021000000001112
R262	13	0001110011100001110001000000000000101000021101001000000000010100200010000020000001000000001100
R300	13	1110010010010010010000000010110000100000001100000000000012002000010000000000000000100000000010
R455	13	0110200010000010110001000010200010100000001010001000000000000100000000000000000001020000000000
R478	13	0110000011100000100002000000000002100002201100000000000000000000000000000200000000000000000000
R58	13	2200002011100020120001001010000000100002001112000000000000000000010000000001000000000000001100
R8	13	1101020011100011110001000100111100100001000000000011000100000100010000000010001000000000000000
R88	13	0110010011100000100101000000000000100000101100000000000000000000000000000000000000000000000000
R98	13	1000000011100011010000001001000000100000000000001000000110000000000002000000000000000000001100
Raly	13	0010000011111010001000000000000000100000001100000000000000000000010000000000000000000000000000
RGS19	13	0000010011220011010100000010000001220010000100000001001000000000100000000000000000000000000010
Rik	13	1000010011100000110001001000000010100000001110001001000000000000010000000011000000000000101100
RM215	13	1010010011010011010000001010110002100100001000000000000000100001010000000100000000000000000010
RM327	13	0010000011110010010000000010000000100000001100000000000000000000010000020001000000000000100000
RNF24	13	1010010011110010000000000010000001100000000100000000000000100000110000010000000000000000000010
RNPC2	13	0110000011111011001000001000000000100000000100000000000100000000010000000000000000000000000000
RPN2	13	0110100011111011001000000000000000100000000000000000000000000000010000000000000000000000000000
S612	13	0001000011100011010000001100110000100000000000001000100111000000000000000000000001000000001100
SDC4	13	1101000001100000000000000000001010101000000011000100000000000000010000000000000000000000000000
SEC23B	13	0110010011100010100101000000000000100000001100000000100000000000000000010000000000000000000000
SEC61A2	13	1101010011100011010000001101111200100000000000001001100111000000000000000000000001000000001100
SMOX	13	1010010011110010000000001010000001100000000100000000000000100000110000010000000000000000000010
SNRPB	13	1010010011110010010100000010000001100010000100000001001000000000110000010000000000000000000010
SNRPB2	13	1000000011100011010000001100111100100000000000001000000111000000000000000000000000000000001100
SNTA1	13	0010000011111010001000001000000000100000001100000000100000000000000000000000000000000020000000
SNX5	13	0110010011100010100101000000000000100000001100000000000000000000000000010000000000000000000000
T9S4	13	0010000011111000001000000010000000100000001100000000000000000000010000000001000000000000100000
TDE1	13	1101100011111001101101000000000010101000000011000101000000000000010000000000000000000000000200
TFAP2C	13	0010000011110010010000000010110000100000011100000000000000000000010000000001000000000000100000
TGLA23	13	1100000011110001000000001001000000100001000100001001101100000000010000000000000001000000001110
TGLA6	13	1000010011100011010000001001000000100000000000000001000111000000000000001000000001000000000000
TOP1	13	0100100021111011101101000000000010100000000010000001000000000000010000000010000000000000000000
URB058	13	0010010001110010000000021110001100100000001100000000000000100000000000010000100100000000000010
URB07	13	0010010001110010000000000110001100100000001100000000000000100000000000010000100100000000000010
URKL1	13	1010010011110010010100000010000000100010000100000001001000000000000000000000000000000000000010
UWCA21	13	1000000011110001000000001001000000100001000100001001101100000000010000000001000001000000101110
UWCA25	13	0010010001110010000000000110001100100000001100000000000000100000000000010000100100000000000010
VIM	13	2100010011100010110001000010000010100000001010001100000000000000000000000001000000000000101120
YWHAB	13	1101000011111002101000000000000010101000000011000112000000000100010000000000000000000000000000
ZMYND11	13	1010000001110010000000000110001100100000001100000000000000100000000000000000100000000000000010
ZNF335	13	0101100010010001100000000000000010101000000011000000000000000000010000000000000000000000000000
AC150520	14	0011011100001100001110001000000000100000000010000010000000000100000000000001011000000000110001
ANX1	14	1001010000000010100101101100001100100000000010001100010000010010000000000001000110000000111100
BIG1	14	1111011000001101000110100000000000101000000011001110010000010110000000000001001000010000111101
BL1009	14	1111011000001100000010100000000000100001001010001010000000010110010000000001001000000000111101
BL1029	14	1001011000001010000100100100001100100000000010001100010000010010000000010001001010000000111101
BL1036	14	1111100000010110000100000000111000000000100010000010000000010100101100000001000100000000110000
BM1508	14	1010101100001000001110011100001110101000100011000110100100010100000000010001001100000000110001
BM1577	14	1001010001100010100101101110001100100000000010001100010000010010000000000001000010000000111100
BM2934	14	0011000000011110001000100000001000000000011000000000000000010000001100000001000010000000110000
BM302	14	1111011000001110000100100100001100100010000110001110010000010110000000000001011000000000111101
BM4305	14	0011100010011110001000100000001000000011000100020100000000010000001100000001000010000000110000
BM4513	14	0001000001110010000000100000000000000000000010000100000000011010001100000001011200000000110000
BM4630	14	1011001000001100000010100000000000100000000010000010100000010110010000010001001000000000110001
BM6425	14	1111100000011110001100000000110000000000101000000000000000010000001111100001000000000000110000
BM8215	14	1001011000001100000110100000000000100000000010000010000000010110010000000001001000000000110001
BMC1207	14	1111011000001110000100100100001100100010000110001110010000010110000000000001011000010000111101
BMS108	14	1001010001100000100100100110001100000100000010001100000000010010000000000001000100010000111100
BMS1304	14	1001010000000000100100100010000000000100000010001100000000010010000000000011001010000000111100
BMS1678	14	1010101100001000001010011100001100100000100000000010100100000100000000010011001100000000110001
BMS1747	14	1010101100001000001100011100001110101000100011000110100100000100000000010001001100000000110001
BMS1899	14	1101000010000000000000100010001100000010000010001100000000011010000000100001001100000000111101
BMS1941	14	1011001001101100000010000000000000100000000010000001101000000000010000010000001000000000110000
[truncated: 1,967 more rows]
